# Supplementary material for: Bacterial warfare is associated with virulence and antimicrobial resistance
Source: Nat Commun. 2025 Oct 22;16:9329. doi: 10.1038/s41467-025-64363-5 (PMC12546727; doi:10.1038/s41467-025-64363-5)
Supplement: Supplementary file 5 — Dataset 3 [file 41467_2025_64363_MOESM5_ESM.csv]

	Taxon	Cluster	Colicin-like Protein
NZ_CP031707.1	Escherichia_coli	4	-
NZ_CP063372.1	Escherichia_coli	284	-
NZ_CP063371.1	Escherichia_coli	2	+
NZ_CP063370.1	Escherichia_coli	0	+
NC_009837.1	Escherichia_coli	0	+
NZ_CP043196.1	Escherichia_coli	34	-
NZ_CP012493.1	Escherichia_coli	198	+
NZ_CP012492.1	Escherichia_coli	213	+
NZ_CP012491.1	Escherichia_coli	9	-
CP059928.1	Escherichia_coli	20	-
CP059927.1	Escherichia_coli	1	+
CP059926.1	Escherichia_coli	3	+
NZ_CP050046.1	Escherichia_coli	24	-
NZ_CP050045.1	Escherichia_coli	80	-
CP058011.1	Escherichia_coli	299	-
CP058010.1	Escherichia_coli	1014	-
NC_023328.1	Escherichia_coli	15	+
NC_023327.1	Escherichia_coli	0	+
NC_023326.1	Escherichia_coli	2	+
NC_023325.1	Escherichia_coli	38	+
NC_023324.1	Escherichia_coli	6	-
NC_023323.1	Escherichia_coli	33	-
CP057672.1	Escherichia_coli	279	+
CP057671.1	Escherichia_coli	5	+
CP057670.1	Escherichia_coli	130	-
CP057593.1	Escherichia_coli	229	-
CP057592.1	Escherichia_coli	124	-
CP057591.1	Escherichia_coli	2	+
CP057590.1	Escherichia_coli	8	-
CP057367.1	Escherichia_coli	339	-
CP057366.1	Escherichia_coli	43	-
CP057365.1	Escherichia_coli	2204	-
CP057172.1	Escherichia_coli	9	-
CP057039.1	Escherichia_coli	10	-
CP056472.1	Escherichia_coli	11	-
NZ_CP028612.1	Escherichia_coli	16	-
NZ_CP028611.1	Escherichia_coli	40	-
NZ_CP028610.1	Escherichia_coli	12	-
CP054318.1	Escherichia_coli	13	-
NZ_CP031915.1	Escherichia_coli	14	+
NZ_CP031914.1	Escherichia_coli	16	-
NZ_CP023833.1	Escherichia_coli	17	-
NZ_CP023832.1	Escherichia_coli	17	-
NZ_CP023831.1	Escherichia_coli	18	-
NZ_CP023830.1	Escherichia_coli	57	-
NZ_CP023829.1	Escherichia_coli	20	-
NZ_CP023828.1	Escherichia_coli	11	-
NZ_CP023827.1	Escherichia_coli	13	+
NZ_CP023838.1	Escherichia_coli	22	-
NZ_CP023837.1	Escherichia_coli	18	-
NZ_CP023835.1	Escherichia_coli	21	-
NZ_CP027204.2	Escherichia_coli	31	-
NZ_CP027203.2	Escherichia_coli	49	-
NZ_CP027202.2	Escherichia_coli	26	-
NZ_CP027201.2	Escherichia_coli	22	-
NZ_CP027200.1	Escherichia_coli	30	-
NZ_CP027199.1	Escherichia_coli	9	-
NZ_CP020060.1	Escherichia_coli	23	-
NZ_CP020059.1	Escherichia_coli	88	-
NZ_CP011067.1	Escherichia_coli	335	-
NZ_CP011066.1	Escherichia_coli	44	-
NZ_CP011065.1	Escherichia_coli	11	-
NZ_CP011064.1	Escherichia_coli	25	-
NZ_CP011063.1	Escherichia_coli	9	-
NZ_CP011062.1	Escherichia_coli	26	-
NZ_CP048366.1	Escherichia_coli	22	-
NZ_CP048365.1	Escherichia_coli	27	-
NZ_CP048364.1	Escherichia_coli	18	-
NZ_CP048363.1	Escherichia_coli	28	-
NZ_CP048362.1	Escherichia_coli	11	-
NZ_CP048361.1	Escherichia_coli	2	+
NZ_CP048360.1	Escherichia_coli	21	-
NZ_LT985387.1	Escherichia_coli	68	-
NZ_LT985386.1	Escherichia_coli	29	+
CP043741.1	Escherichia_coli	0	+
NZ_CP023816.1	Escherichia_coli	13	-
CP043740.1	Escherichia_coli	1	+
NZ_KY689632.1	Escherichia_coli	26	-
NZ_KY689633.1	Escherichia_coli	26	-
NZ_KX833071.1	Escherichia_coli	31	-
NZ_KX518743.1	Escherichia_coli	26	-
NZ_KX214671.1	Escherichia_coli	31	-
NZ_KX518744.1	Escherichia_coli	32	-
NZ_KX518745.1	Escherichia_coli	9	-
NZ_KX013538.1	Escherichia_coli	34	-
NC_017627.1	Escherichia_coli	35	+
NZ_CP031905.1	Escherichia_coli	141	-
NZ_CP031904.1	Escherichia_coli	36	-
NZ_CP031903.1	Escherichia_coli	2	-
NZ_CP031901.1	Escherichia_coli	37	+
NZ_CP031900.1	Escherichia_coli	15	+
NZ_CP031899.1	Escherichia_coli	39	+
NZ_AP022226.1	Escherichia_coli	66	-
NZ_AP022225.1	Escherichia_coli	11	-
NZ_AP022224.1	Escherichia_coli	41	-
NZ_AP022223.1	Escherichia_coli	21	-
NZ_AP022296.1	Escherichia_coli	41	-
NZ_MN256757.1	Escherichia_coli	56	-
NZ_MN200941.1	Escherichia_coli	26	-
NZ_MN158992.1	Escherichia_coli	0	+
NZ_MN124286.1	Escherichia_coli	2278	-
NZ_MN124285.1	Escherichia_coli	2	-
NZ_MN007143.1	Escherichia_coli	21	-
NZ_MN007140.1	Escherichia_coli	2	-
NZ_MK875284.1	Escherichia_coli	20	-
NC_005923.1	Escherichia_coli	42	-
CP057819.1	Escherichia_coli	0	+
CP057607.1	Escherichia_coli	102	-
CP057606.1	Escherichia_coli	10	-
CP057395.1	Escherichia_coli	77	-
CP057394.1	Escherichia_coli	44	-
CP056558.1	Escherichia_coli	45	-
CP056557.1	Escherichia_coli	283	-
NZ_CP025626.1	Escherichia_coli	25	-
NZ_CP025625.1	Escherichia_coli	41	-
NZ_KY471146.1	Escherichia_coli	20	-
NZ_KY471313.1	Escherichia_coli	34	-
NZ_KY471315.1	Escherichia_coli	34	-
NZ_KY471145.1	Escherichia_coli	34	-
NZ_KY075662.1	Escherichia_coli	34	-
NZ_KY421937.1	Escherichia_coli	26	-
NZ_KY019259.1	Escherichia_coli	26	-
NZ_KY471309.1	Escherichia_coli	34	-
NZ_KY471144.1	Escherichia_coli	34	-
NZ_KY348421.1	Escherichia_coli	37	+
NZ_KY446064.1	Escherichia_coli	46	-
NZ_KY075660.1	Escherichia_coli	20	-
NZ_KY075655.1	Escherichia_coli	20	-
NZ_KY075650.1	Escherichia_coli	34	-
NZ_KY075656.1	Escherichia_coli	34	-
NZ_KY012276.1	Escherichia_coli	20	-
NZ_KX880944.1	Escherichia_coli	9	-
NZ_KX570748.1	Escherichia_coli	20	-
NZ_KX711707.1	Escherichia_coli	20	-
NZ_KX452394.1	Escherichia_coli	50	-
NZ_KX894453.1	Escherichia_coli	20	-
NZ_KX772777.1	Escherichia_coli	20	-
NZ_KX683283.1	Escherichia_coli	47	-
NZ_KX618701.1	Escherichia_coli	31	-
NZ_KX608544.1	Escherichia_coli	48	-
NZ_KX683284.1	Escherichia_coli	31	-
NZ_KX580713.1	Escherichia_coli	49	-
NZ_KX452393.1	Escherichia_coli	50	-
NZ_KX711708.1	Escherichia_coli	20	-
NZ_KX246268.1	Escherichia_coli	2	-
NZ_KX772778.1	Escherichia_coli	34	-
NZ_KX618702.1	Escherichia_coli	31	-
NZ_KX618697.1	Escherichia_coli	31	-
NZ_KX470735.1	Escherichia_coli	31	-
NZ_KX618698.1	Escherichia_coli	31	-
NZ_CP025949.1	Escherichia_coli	48	-
NZ_CP025948.1	Escherichia_coli	31	-
NZ_CP025946.1	Escherichia_coli	92	-
NZ_CP038506.1	Escherichia_coli	9	-
NZ_CP025868.1	Escherichia_coli	52	-
NZ_CP025867.1	Escherichia_coli	51	-
NZ_CP025866.1	Escherichia_coli	53	-
NZ_CP025895.1	Escherichia_coli	51	-
NZ_CP025894.1	Escherichia_coli	52	-
NZ_CP025893.1	Escherichia_coli	53	-
NZ_CP025885.1	Escherichia_coli	638	-
NZ_CP025884.1	Escherichia_coli	53	-
NZ_CP025883.1	Escherichia_coli	52	-
NZ_CP025882.1	Escherichia_coli	51	-
NZ_CP032995.1	Escherichia_coli	54	-
NZ_CP032994.1	Escherichia_coli	55	-
NZ_CP015086.1	Escherichia_coli	13	-
CP044309.1	Escherichia_coli	2320	-
CP044308.1	Escherichia_coli	2150	-
CP044307.1	Escherichia_coli	2274	-
CP044306.1	Escherichia_coli	26	-
NC_023289.2	Escherichia_coli	56	-
NC_023277.2	Escherichia_coli	56	-
NZ_KY990887.1	Escherichia_coli	26	-
NZ_KY795978.1	Escherichia_coli	34	-
NZ_KY795977.1	Escherichia_coli	34	-
NZ_KY802014.1	Escherichia_coli	34	-
NZ_KY689634.1	Escherichia_coli	20	-
NZ_KY565557.1	Escherichia_coli	34	-
NZ_KY565556.1	Escherichia_coli	20	-
NZ_AP022301.1	Escherichia_coli	57	-
NZ_AP022300.1	Escherichia_coli	11	-
NZ_AP022299.1	Escherichia_coli	58	-
NZ_MK852553.1	Escherichia_coli	34	-
NZ_MK836306.1	Escherichia_coli	34	-
NZ_MN583554.1	Escherichia_coli	96	-
NZ_MN510447.1	Escherichia_coli	59	-
NZ_MN419432.1	Escherichia_coli	2	+
NZ_MN335922.1	Escherichia_coli	31	-
NZ_MN335919.1	Escherichia_coli	60	-
CP057821.1	Escherichia_coli	17	-
CP057820.1	Escherichia_coli	61	+
CP057689.1	Escherichia_coli	9	-
CP057177.1	Escherichia_coli	62	-
CP057135.1	Escherichia_coli	63	+
CP057134.1	Escherichia_coli	82	-
CP056408.1	Escherichia_coli	22	-
CP056407.1	Escherichia_coli	64	-
CP056406.1	Escherichia_coli	65	-
CP056405.1	Escherichia_coli	11	-
CP055752.1	Escherichia_coli	7	-
CP055751.1	Escherichia_coli	66	+
CP055750.1	Escherichia_coli	242	-
CP055749.1	Escherichia_coli	67	-
NZ_CP028599.1	Escherichia_coli	16	-
NZ_LT838202.1	Escherichia_coli	68	-
NZ_LT838201.1	Escherichia_coli	20	-
NZ_MF521836.1	Escherichia_coli	34	-
NZ_MF093645.1	Escherichia_coli	20	-
NZ_MF175186.1	Escherichia_coli	20	-
NZ_MF136778.1	Escherichia_coli	49	-
NZ_MF175185.1	Escherichia_coli	20	-
NZ_LC492469.1	Escherichia_coli	13	-
NZ_KY964068.1	Escherichia_coli	2	+
NZ_KY887595.1	Escherichia_coli	69	-
NZ_KY887590.1	Escherichia_coli	69	-
NZ_KY964067.1	Escherichia_coli	20	-
NZ_KY853650.1	Escherichia_coli	34	-
NZ_LC438464.1	Escherichia_coli	17	-
NZ_KY887596.1	Escherichia_coli	69	-
NZ_KY887591.1	Escherichia_coli	69	-
NZ_KY865319.1	Escherichia_coli	20	-
NZ_KY792081.1	Escherichia_coli	34	-
NZ_KY582848.1	Escherichia_coli	20	-
NZ_KY865322.1	Escherichia_coli	48	-
NZ_KY865321.1	Escherichia_coli	48	-
NZ_KY865320.1	Escherichia_coli	70	-
NZ_KY829117.1	Escherichia_coli	34	-
NZ_KY515224.1	Escherichia_coli	71	-
NZ_KY706108.1	Escherichia_coli	58	-
NZ_KY770025.1	Escherichia_coli	20	-
NZ_KY652381.1	Escherichia_coli	20	-
NZ_KY515225.1	Escherichia_coli	71	-
NZ_KY075654.1	Escherichia_coli	34	-
NZ_KY075658.1	Escherichia_coli	34	-
NZ_KY471314.1	Escherichia_coli	34	-
NZ_KY416992.1	Escherichia_coli	72	+
NZ_KY471310.1	Escherichia_coli	34	-
NZ_KY770024.1	Escherichia_coli	20	-
NZ_KY463451.1	Escherichia_coli	20	-
NZ_KY435936.1	Escherichia_coli	31	-
NZ_KY471308.1	Escherichia_coli	34	-
NZ_KY770023.1	Escherichia_coli	20	-
NZ_KY463452.1	Escherichia_coli	49	-
NZ_KY693674.1	Escherichia_coli	34	-
NZ_KY405001.1	Escherichia_coli	34	-
NZ_KY075661.1	Escherichia_coli	34	-
NZ_KY471311.1	Escherichia_coli	34	-
NZ_KY463454.1	Escherichia_coli	20	-
NZ_KY471312.1	Escherichia_coli	34	-
NZ_KY471307.1	Escherichia_coli	34	-
NZ_CP025919.1	Escherichia_coli	11	-
NZ_CP025918.1	Escherichia_coli	73	-
NZ_CP025917.1	Escherichia_coli	99	+
NZ_MG677985.1	Escherichia_coli	70	-
NZ_MG649065.1	Escherichia_coli	18	-
NZ_MG649064.1	Escherichia_coli	156	-
NZ_MG649063.1	Escherichia_coli	74	-
NZ_MG649062.1	Escherichia_coli	21	-
NZ_KY565558.1	Escherichia_coli	75	-
NZ_MF547508.1	Escherichia_coli	31	-
NZ_MF381175.1	Escherichia_coli	20	-
NZ_MF547511.1	Escherichia_coli	31	-
NZ_MF547507.1	Escherichia_coli	31	-
NZ_MF684783.1	Escherichia_coli	76	-
NZ_MF381176.1	Escherichia_coli	20	-
NZ_KY689635.1	Escherichia_coli	75	-
NZ_MF547509.1	Escherichia_coli	31	-
AP022481.1	Escherichia_coli	813	-
AP022480.1	Escherichia_coli	66	-
AP022479.1	Escherichia_coli	47	-
NZ_MN419431.1	Escherichia_coli	2	+
NZ_MN276079.1	Escherichia_coli	31	-
NZ_MN256758.1	Escherichia_coli	56	-
NZ_MN254969.1	Escherichia_coli	2	-
NZ_MN061455.1	Escherichia_coli	11	-
CP057875.1	Escherichia_coli	9	-
CP057874.1	Escherichia_coli	8	-
NZ_CP029422.1	Escherichia_coli	13	-
NZ_CP029421.1	Escherichia_coli	71	-
NZ_CP028631.1	Escherichia_coli	16	-
NZ_MG545910.1	Escherichia_coli	2	-
NZ_MG656414.1	Escherichia_coli	26	-
NZ_MG601057.1	Escherichia_coli	60	-
NZ_MG594799.1	Escherichia_coli	34	-
NZ_MG591698.1	Escherichia_coli	2109	-
NZ_MG462728.1	Escherichia_coli	301	+
NZ_MG662415.1	Escherichia_coli	26	-
NZ_MG702492.1	Escherichia_coli	13	-
NZ_MG702491.1	Escherichia_coli	31	-
NZ_MG702490.1	Escherichia_coli	13	-
NZ_MG591701.1	Escherichia_coli	48	-
NZ_MG550958.1	Escherichia_coli	78	-
NZ_MG515249.1	Escherichia_coli	34	-
NZ_MG252895.1	Escherichia_coli	69	-
NZ_MG598816.1	Escherichia_coli	34	-
NZ_MG594798.1	Escherichia_coli	34	-
NZ_MG591703.1	Escherichia_coli	31	-
NZ_MG557999.1	Escherichia_coli	85	-
NZ_MG450360.1	Escherichia_coli	69	-
NZ_MG594800.1	Escherichia_coli	34	-
NZ_MG591702.1	Escherichia_coli	26	-
NZ_MG598814.1	Escherichia_coli	34	-
NZ_MG462729.1	Escherichia_coli	682	-
NZ_MG545911.1	Escherichia_coli	31	-
NZ_MG515250.1	Escherichia_coli	11	-
NZ_MG598815.1	Escherichia_coli	34	-
NZ_MH192349.1	Escherichia_coli	2161	-
NZ_MH121703.1	Escherichia_coli	129	-
NZ_MG385063.1	Escherichia_coli	26	+
NZ_MG197502.1	Escherichia_coli	48	-
NZ_MG197494.1	Escherichia_coli	48	-
NZ_MG197490.1	Escherichia_coli	48	-
NZ_MG210939.1	Escherichia_coli	20	-
NZ_MF678350.1	Escherichia_coli	26	-
NZ_MG844436.1	Escherichia_coli	2	+
NZ_MF344576.1	Escherichia_coli	41	-
NZ_KY748190.1	Escherichia_coli	2	-
NZ_MF344575.1	Escherichia_coli	2	-
NZ_MG825376.1	Escherichia_coli	2	+
NZ_MF156268.1	Escherichia_coli	41	-
NZ_MG764548.1	Escherichia_coli	25	-
NZ_MG825383.1	Escherichia_coli	79	-
NZ_MF174860.1	Escherichia_coli	0	+
NZ_MG825377.1	Escherichia_coli	81	-
NZ_MF774184.1	Escherichia_coli	20	-
NZ_KY748188.1	Escherichia_coli	2	-
NZ_MF693349.1	Escherichia_coli	34	-
NZ_MG825378.1	Escherichia_coli	0	+
NZ_MF422120.1	Escherichia_coli	2132	-
NZ_MG825373.1	Escherichia_coli	26	-
NZ_MF589339.1	Escherichia_coli	0	+
NZ_MG825372.1	Escherichia_coli	0	+
NZ_MG825380.1	Escherichia_coli	34	-
NZ_MF774188.1	Escherichia_coli	20	-
NZ_MG773378.1	Escherichia_coli	83	-
NZ_MF489760.1	Escherichia_coli	49	-
NZ_MG825381.1	Escherichia_coli	84	-
NZ_MF474175.1	Escherichia_coli	0	+
NZ_MG825384.1	Escherichia_coli	31	-
NZ_MF175189.1	Escherichia_coli	34	-
NZ_MG825374.1	Escherichia_coli	34	-
NZ_MF156697.1	Escherichia_coli	47	-
NZ_MG825369.1	Escherichia_coli	34	-
NZ_MF156266.1	Escherichia_coli	68	-
NZ_MG825368.1	Escherichia_coli	31	-
NZ_MF078004.1	Escherichia_coli	2	+
NZ_MG825367.1	Escherichia_coli	20	-
NZ_MG773376.1	Escherichia_coli	26	-
NZ_MG825382.1	Escherichia_coli	31	-
NZ_MF458176.1	Escherichia_coli	31	-
NZ_MG808035.1	Escherichia_coli	34	-
NZ_MG825370.1	Escherichia_coli	11	-
NZ_MF175188.1	Escherichia_coli	34	-
NZ_MG725031.1	Escherichia_coli	34	-
NZ_MF156714.1	Escherichia_coli	13	-
NZ_MG014721.1	Escherichia_coli	26	-
NZ_MF136779.1	Escherichia_coli	20	-
NZ_MG210938.1	Escherichia_coli	34	-
NZ_MG014720.1	Escherichia_coli	26	-
NZ_MF678351.1	Escherichia_coli	49	-
NZ_MG014722.1	Escherichia_coli	26	+
NZ_MF535908.1	Escherichia_coli	86	-
NZ_MF370216.1	Escherichia_coli	8	-
NZ_MG552133.1	Escherichia_coli	49	-
NZ_MG545909.1	Escherichia_coli	60	-
NZ_MF175191.1	Escherichia_coli	20	-
NZ_MF175190.1	Escherichia_coli	20	-
NZ_MG489944.1	Escherichia_coli	34	-
NZ_MF156267.1	Escherichia_coli	120	-
NZ_MG210937.1	Escherichia_coli	20	-
NZ_MF774182.1	Escherichia_coli	20	-
NZ_MG197499.1	Escherichia_coli	48	-
NZ_MG197495.1	Escherichia_coli	48	-
NZ_MF510423.1	Escherichia_coli	83	-
NZ_MG257881.1	Escherichia_coli	20	-
NZ_MF449287.1	Escherichia_coli	20	-
NZ_MG197503.1	Escherichia_coli	48	-
NZ_MF175187.1	Escherichia_coli	34	-
NZ_MG197498.1	Escherichia_coli	48	-
NZ_MG197496.1	Escherichia_coli	48	-
NZ_MF175184.1	Escherichia_coli	20	-
NZ_MG197497.1	Escherichia_coli	48	-
NZ_MF174859.1	Escherichia_coli	26	-
NZ_MF990207.1	Escherichia_coli	49	-
NZ_MG210940.1	Escherichia_coli	34	-
NZ_MG196293.1	Escherichia_coli	9	-
NZ_MG197491.1	Escherichia_coli	48	-
NZ_MG252891.1	Escherichia_coli	31	-
NZ_MF156713.1	Escherichia_coli	25	-
NZ_MG197493.1	Escherichia_coli	48	-
NZ_MG197489.1	Escherichia_coli	48	-
NZ_MG197488.1	Escherichia_coli	48	-
NZ_MF978389.1	Escherichia_coli	49	-
NZ_MH234503.1	Escherichia_coli	31	-
NZ_MF978387.1	Escherichia_coli	20	-
NZ_MH043626.1	Escherichia_coli	49	-
NZ_MG197492.1	Escherichia_coli	48	-
NZ_MH001166.1	Escherichia_coli	69	-
NZ_MF978388.1	Escherichia_coli	34	-
NZ_MG904998.1	Escherichia_coli	87	-
NZ_MG904996.1	Escherichia_coli	71	-
NZ_MG886288.1	Escherichia_coli	13	+
NZ_MG886286.1	Escherichia_coli	88	-
NZ_MG948330.1	Escherichia_coli	2	-
NZ_MG904992.1	Escherichia_coli	56	-
NZ_MH043624.1	Escherichia_coli	20	-
NZ_MH043623.1	Escherichia_coli	49	-
NZ_MG948331.1	Escherichia_coli	2	-
NZ_MG878867.1	Escherichia_coli	89	-
NZ_MH234502.1	Escherichia_coli	31	-
NZ_MH043625.1	Escherichia_coli	49	-
NZ_MG948333.1	Escherichia_coli	2	+
NZ_MG948332.1	Escherichia_coli	2	-
NZ_MG904994.1	Escherichia_coli	227	-
NZ_MG904997.1	Escherichia_coli	88	-
NZ_MG886287.1	Escherichia_coli	76	-
NZ_MG860488.1	Escherichia_coli	90	-
NZ_MG747473.1	Escherichia_coli	20	-
NZ_MG800339.1	Escherichia_coli	91	-
NZ_CP038858.1	Escherichia_coli	93	-
KU761326.1	Escherichia_coli	34	-
NZ_CP027128.1	Escherichia_coli	118	-
NZ_CP027127.1	Escherichia_coli	2	+
NZ_CP027125.1	Escherichia_coli	97	-
NZ_CP033252.1	Escherichia_coli	269	-
NZ_CP033251.1	Escherichia_coli	94	-
NZ_CP006635.1	Escherichia_coli	0	-
NZ_CP006634.1	Escherichia_coli	17	-
NZ_CP006633.1	Escherichia_coli	152	-
NZ_CP025329.1	Escherichia_coli	0	+
NC_024954.1	Escherichia_coli	95	-
NZ_MH472638.1	Escherichia_coli	2	+
NZ_MH847571.1	Escherichia_coli	2	+
NZ_MH847038.1	Escherichia_coli	2	+
NZ_MH718732.1	Escherichia_coli	148	-
NZ_MH195200.1	Escherichia_coli	0	+
NZ_MH077952.1	Escherichia_coli	26	-
NC_017724.1	Escherichia_coli	174	-
NC_017722.1	Escherichia_coli	98	-
NZ_CP023342.1	Escherichia_coli	100	-
NZ_CP022687.1	Escherichia_coli	100	-
NZ_CP059912.1	Escherichia_coli	2181	-
NZ_CP059911.1	Escherichia_coli	382	-
NZ_CP059910.1	Escherichia_coli	9	-
NZ_CP059909.1	Escherichia_coli	2	+
NZ_CP059908.1	Escherichia_coli	0	+
NZ_AP022289.1	Escherichia_coli	2	-
NZ_AP022288.1	Escherichia_coli	101	-
NZ_MN604268.1	Escherichia_coli	69	-
NZ_MN510445.1	Escherichia_coli	9	-
NZ_MN477204.1	Escherichia_coli	69	-
NZ_MN419438.1	Escherichia_coli	2	+
NZ_MN419433.1	Escherichia_coli	2	+
CP057610.1	Escherichia_coli	102	-
CP057398.1	Escherichia_coli	0	+
CP057397.1	Escherichia_coli	26	-
CP056960.1	Escherichia_coli	166	-
CP056959.1	Escherichia_coli	103	-
CP056958.1	Escherichia_coli	104	-
CP056957.1	Escherichia_coli	105	+
CP056956.1	Escherichia_coli	0	+
NZ_CP041394.1	Escherichia_coli	2	-
NZ_CP041393.1	Escherichia_coli	25	-
NZ_CP058225.1	Escherichia_coli	40	+
NZ_CP058224.1	Escherichia_coli	78	-
NZ_CP054218.1	Escherichia_coli	22	-
NZ_CP054216.1	Escherichia_coli	2	+
NZ_CP054215.1	Escherichia_coli	13	-
NZ_CP028673.1	Escherichia_coli	16	-
NZ_CP028676.1	Escherichia_coli	16	-
NZ_MH287044.1	Escherichia_coli	41	+
NZ_MG764547.1	Escherichia_coli	2	+
NZ_MH580300.1	Escherichia_coli	106	-
NZ_MH287084.1	Escherichia_coli	26	-
NZ_MH329656.1	Escherichia_coli	48	-
NZ_MH286950.1	Escherichia_coli	31	-
NZ_KY865323.1	Escherichia_coli	2	-
NZ_MH580302.1	Escherichia_coli	107	+
NZ_MH454107.1	Escherichia_coli	13	-
NZ_KY748189.1	Escherichia_coli	2	-
NZ_MH491004.1	Escherichia_coli	26	-
NZ_MH459020.1	Escherichia_coli	26	-
NZ_MH257956.1	Escherichia_coli	11	-
NZ_MG196294.1	Escherichia_coli	60	-
NZ_MH257954.1	Escherichia_coli	71	-
NZ_MH422553.1	Escherichia_coli	2	-
NZ_MH257955.1	Escherichia_coli	2	-
NZ_MG825371.1	Escherichia_coli	108	-
NZ_MG271839.1	Escherichia_coli	60	-
NZ_MH507589.1	Escherichia_coli	109	-
NZ_MH349095.1	Escherichia_coli	31	-
NZ_MH347484.1	Escherichia_coli	31	-
NZ_MH286947.1	Escherichia_coli	31	-
NZ_MH234509.1	Escherichia_coli	31	-
NZ_MH234499.1	Escherichia_coli	31	-
NZ_MH213346.1	Escherichia_coli	34	-
NZ_MH213345.1	Escherichia_coli	11	-
NZ_MH202956.1	Escherichia_coli	34	-
NZ_MH422552.1	Escherichia_coli	0	+
NZ_MH328007.1	Escherichia_coli	469	-
NZ_MH286946.1	Escherichia_coli	31	-
NZ_MH234505.1	Escherichia_coli	31	-
NZ_MH208235.1	Escherichia_coli	26	-
NZ_MH287085.1	Escherichia_coli	26	-
NZ_MH286949.1	Escherichia_coli	31	-
NZ_MH844525.1	Escherichia_coli	9	-
NZ_MG948334.1	Escherichia_coli	2	+
NZ_MK033578.1	Escherichia_coli	31	-
NZ_MK033581.1	Escherichia_coli	31	-
NZ_MH924589.1	Escherichia_coli	26	-
NZ_MK033583.1	Escherichia_coli	31	-
NZ_MH938808.1	Escherichia_coli	20	-
NZ_MH917716.1	Escherichia_coli	111	-
NZ_MK033579.1	Escherichia_coli	31	-
NZ_MK033580.1	Escherichia_coli	31	-
NZ_MH917717.1	Escherichia_coli	110	-
NZ_MG904995.1	Escherichia_coli	2	-
NZ_MG838206.1	Escherichia_coli	60	-
NZ_MG825375.1	Escherichia_coli	60	-
NZ_MH523639.1	Escherichia_coli	31	-
NZ_MH844629.1	Escherichia_coli	69	-
NZ_MH105052.1	Escherichia_coli	31	-
NZ_MG948335.1	Escherichia_coli	56	-
NZ_MG878866.1	Escherichia_coli	112	-
NZ_MH202955.1	Escherichia_coli	0	-
NZ_MH133192.1	Escherichia_coli	257	-
NZ_MG904991.1	Escherichia_coli	489	-
NZ_MG825385.1	Escherichia_coli	71	-
NZ_MH286945.1	Escherichia_coli	31	-
NZ_MH128771.1	Escherichia_coli	26	-
NZ_MH121702.1	Escherichia_coli	109	-
NZ_MH094148.1	Escherichia_coli	31	-
NZ_MG825379.1	Escherichia_coli	9	-
NZ_MH329870.1	Escherichia_coli	26	-
NZ_MH286948.1	Escherichia_coli	31	-
NZ_MH271383.1	Escherichia_coli	34	-
NZ_MH143074.1	Escherichia_coli	31	-
NZ_MG904993.1	Escherichia_coli	87	-
NZ_MG838205.1	Escherichia_coli	0	+
NZ_MG836696.1	Escherichia_coli	113	-
NZ_CP039405.1	Escherichia_coli	114	-
NZ_CP032425.1	Escherichia_coli	21	-
NZ_CP032424.1	Escherichia_coli	31	-
NZ_CP032423.1	Escherichia_coli	1159	-
NZ_CP028111.1	Escherichia_coli	115	+
NZ_MK965545.1	Escherichia_coli	109	-
NZ_MK419152.1	Escherichia_coli	9	-
NC_005327.1	Escherichia_coli	11	-
NC_005324.1	Escherichia_coli	43	-
NZ_MK599282.1	Escherichia_coli	2172	+
NZ_MK070495.1	Escherichia_coli	2	-
NC_017903.1	Escherichia_coli	231	-
NZ_CP018124.1	Escherichia_coli	34	-
NZ_CP042245.1	Escherichia_coli	0	+
NZ_MK396099.1	Escherichia_coli	41	-
NZ_MN200943.1	Escherichia_coli	20	-
NZ_MN200942.1	Escherichia_coli	31	-
NZ_MN200130.1	Escherichia_coli	302	-
NZ_MN158991.1	Escherichia_coli	0	+
NZ_MN007141.1	Escherichia_coli	25	-
NZ_MN641485.1	Escherichia_coli	11	-
CP057828.1	Escherichia_coli	5	+
CP057827.1	Escherichia_coli	116	-
CP057508.1	Escherichia_coli	10	-
CP057401.1	Escherichia_coli	105	+
CP057400.1	Escherichia_coli	2	-
CP057399.1	Escherichia_coli	40	+
CP057183.1	Escherichia_coli	117	-
CP057182.1	Escherichia_coli	119	-
CP057181.1	Escherichia_coli	501	-
CP057180.1	Escherichia_coli	121	-
CP057179.1	Escherichia_coli	122	-
CP057138.1	Escherichia_coli	10	-
NZ_CP028622.1	Escherichia_coli	16	-
NZ_CP028621.1	Escherichia_coli	138	-
NZ_MN540571.1	Escherichia_coli	89	-
NZ_MN540570.1	Escherichia_coli	2	-
NZ_MN381965.1	Escherichia_coli	149	-
NZ_MK753227.1	Escherichia_coli	123	-
NZ_MK753226.1	Escherichia_coli	125	-
NZ_MN689940.1	Escherichia_coli	34	-
NZ_MN702385.1	Escherichia_coli	48	-
NZ_MN101853.1	Escherichia_coli	69	-
NZ_MK758104.1	Escherichia_coli	41	-
NZ_MK455767.1	Escherichia_coli	41	-
NZ_MK753225.1	Escherichia_coli	123	-
NZ_MN053930.1	Escherichia_coli	0	+
NZ_MH674341.1	Escherichia_coli	2	-
NZ_MN101850.1	Escherichia_coli	69	-
NZ_MN101855.1	Escherichia_coli	124	-
NZ_MN101854.1	Escherichia_coli	11	-
NZ_MN101856.1	Escherichia_coli	56	-
NZ_MN101851.1	Escherichia_coli	124	-
NZ_MN101858.1	Escherichia_coli	56	-
NZ_MK878890.1	Escherichia_coli	0	-
NZ_MN101857.1	Escherichia_coli	48	-
NZ_MN101852.1	Escherichia_coli	11	-
NZ_MK878891.1	Escherichia_coli	0	-
NZ_MK753228.1	Escherichia_coli	125	-
NZ_MK878893.1	Escherichia_coli	11	-
NZ_MK542639.1	Escherichia_coli	34	-
NZ_MK461928.1	Escherichia_coli	0	+
NZ_MK450347.1	Escherichia_coli	31	-
NZ_MK372392.1	Escherichia_coli	31	-
NZ_MK291500.1	Escherichia_coli	126	-
NZ_MK134376.1	Escherichia_coli	127	-
NZ_MK492688.1	Escherichia_coli	21	-
NZ_MK455768.1	Escherichia_coli	9	-
NZ_MK416152.1	Escherichia_coli	128	+
NZ_MK416151.1	Escherichia_coli	0	+
NZ_MK410117.1	Escherichia_coli	9	-
NZ_MK571810.1	Escherichia_coli	34	-
NZ_MK450346.1	Escherichia_coli	31	-
NZ_MK439959.1	Escherichia_coli	69	-
NZ_MK416183.1	Escherichia_coli	88	-
NZ_MK412917.1	Escherichia_coli	31	-
NZ_MK388209.1	Escherichia_coli	69	-
NZ_MK878894.1	Escherichia_coli	88	-
NZ_MK733575.1	Escherichia_coli	69	-
NZ_MK731977.1	Escherichia_coli	129	-
NZ_MK656937.1	Escherichia_coli	54	-
NZ_MK461931.1	Escherichia_coli	26	-
NZ_MK461929.1	Escherichia_coli	0	+
NZ_MK430046.1	Escherichia_coli	0	+
NZ_MK416155.1	Escherichia_coli	2	-
NZ_MK372382.1	Escherichia_coli	31	-
NZ_MH618673.1	Escherichia_coli	41	-
NZ_MN702386.1	Escherichia_coli	2	-
NZ_MN537908.1	Escherichia_coli	11	-
NZ_MN242251.1	Escherichia_coli	2	-
NZ_MN218686.1	Escherichia_coli	13	-
NZ_MN197360.1	Escherichia_coli	25	-
NZ_MK416154.1	Escherichia_coli	31	-
NZ_MK412919.1	Escherichia_coli	31	-
NZ_MK412918.1	Escherichia_coli	31	-
NZ_MK372391.1	Escherichia_coli	31	-
NZ_MK356561.1	Escherichia_coli	88	-
NZ_MK256965.1	Escherichia_coli	9	-
NZ_MK412916.1	Escherichia_coli	31	-
NZ_MK169211.1	Escherichia_coli	26	-
NZ_MK256964.1	Escherichia_coli	31	-
NZ_MK293945.1	Escherichia_coli	2097	-
NZ_MK092064.1	Escherichia_coli	11	-
NZ_MK079574.1	Escherichia_coli	48	-
NZ_MK033499.1	Escherichia_coli	69	-
NZ_MK048477.1	Escherichia_coli	11	-
NZ_MH580301.1	Escherichia_coli	9	-
NZ_CP053083.1	Escherichia_coli	34	-
NZ_CP053082.1	Escherichia_coli	48	-
NZ_CP053081.1	Escherichia_coli	2	+
NZ_CP031655.1	Escherichia_coli	11	-
NZ_CP031654.1	Escherichia_coli	9	-
NC_009788.1	Escherichia_coli	131	+
NZ_LT985296.1	Escherichia_coli	56	-
NZ_LT985286.1	Escherichia_coli	2	+
NZ_LT985285.1	Escherichia_coli	17	-
NZ_LT985284.1	Escherichia_coli	66	+
NZ_LT985250.1	Escherichia_coli	69	-
NZ_LT985227.1	Escherichia_coli	11	-
NZ_LT985214.1	Escherichia_coli	11	-
NZ_LT985221.1	Escherichia_coli	47	-
NZ_LT985213.1	Escherichia_coli	47	-
NZ_LT985317.1	Escherichia_coli	129	-
NZ_LT985305.1	Escherichia_coli	11	-
NZ_LT985297.1	Escherichia_coli	26	-
NZ_LT985280.1	Escherichia_coli	2	+
NZ_LT985273.1	Escherichia_coli	2	+
NZ_LT985293.1	Escherichia_coli	0	-
NZ_LT985275.1	Escherichia_coli	132	-
NZ_LT985306.1	Escherichia_coli	11	-
NZ_LT985304.1	Escherichia_coli	11	-
NZ_LT985263.1	Escherichia_coli	9	-
NZ_LT985270.1	Escherichia_coli	41	-
NZ_LT985253.1	Escherichia_coli	69	-
NZ_LT985322.1	Escherichia_coli	133	-
NZ_LT985260.1	Escherichia_coli	69	-
NZ_LT985218.1	Escherichia_coli	69	-
NZ_LT985271.1	Escherichia_coli	47	-
NZ_LT985228.1	Escherichia_coli	69	-
NZ_LT985222.1	Escherichia_coli	69	-
NZ_LT985219.1	Escherichia_coli	134	+
NZ_LT985259.1	Escherichia_coli	88	-
NZ_LT985258.1	Escherichia_coli	69	-
NZ_LT985265.1	Escherichia_coli	11	-
NZ_LT985216.1	Escherichia_coli	155	+
NZ_LT985225.1	Escherichia_coli	69	-
NZ_LT985234.1	Escherichia_coli	135	-
NZ_LT985264.1	Escherichia_coli	68	-
NZ_LT985220.1	Escherichia_coli	69	-
NZ_LT827129.1	Escherichia_coli	129	-
NZ_CP017252.1	Escherichia_coli	16	-
NZ_CP025254.1	Escherichia_coli	11	-
NZ_CP020376.1	Escherichia_coli	20	-
NZ_CP045976.1	Escherichia_coli	16	-
CP006002.1	Escherichia_coli	53	-
CP006001.1	Escherichia_coli	136	-
CP006000.1	Escherichia_coli	51	-
CP005999.1	Escherichia_coli	41	-
NZ_CP063778.1	Escherichia_coli	17	-
NZ_CP063776.1	Escherichia_coli	57	-
NZ_CP063775.1	Escherichia_coli	13	-
NC_005970.1	Escherichia_coli	137	-
NC_004429.1	Escherichia_coli	139	-
NZ_AP018939.1	Escherichia_coli	140	-
NZ_CP041443.1	Escherichia_coli	54	-
NZ_CP041441.1	Escherichia_coli	2	-
NZ_CP041440.1	Escherichia_coli	17	-
NZ_CP041439.1	Escherichia_coli	48	-
NZ_CP015021.1	Escherichia_coli	16	-
NZ_CP015022.1	Escherichia_coli	16	-
CP058086.1	Escherichia_coli	141	-
CP058085.1	Escherichia_coli	20	-
CP058084.1	Escherichia_coli	142	-
NZ_MN335639.1	Escherichia_coli	40	+
NZ_MN262643.1	Escherichia_coli	2	-
NZ_MN254970.1	Escherichia_coli	69	-
NZ_MN158990.1	Escherichia_coli	21	-
NZ_MK962305.1	Escherichia_coli	26	-
NZ_MK836307.1	Escherichia_coli	20	-
NZ_MN335638.1	Escherichia_coli	40	+
NZ_MN276083.1	Escherichia_coli	60	-
NZ_MN256759.1	Escherichia_coli	56	-
CP057956.1	Escherichia_coli	420	-
CP057955.1	Escherichia_coli	279	+
CP057954.1	Escherichia_coli	34	-
CP057877.1	Escherichia_coli	8	-
CP057691.1	Escherichia_coli	143	+
CP056566.1	Escherichia_coli	2275	-
NZ_CP059044.1	Escherichia_coli	56	-
NZ_CP028664.1	Escherichia_coli	16	-
NZ_CP028663.1	Escherichia_coli	138	-
NZ_CP028625.1	Escherichia_coli	16	-
NZ_CP018990.1	Escherichia_coli	21	-
NZ_CP018989.1	Escherichia_coli	144	-
NZ_CP018988.1	Escherichia_coli	145	-
NZ_CP018987.1	Escherichia_coli	15	+
NZ_CP018986.1	Escherichia_coli	146	+
NZ_CP018985.1	Escherichia_coli	66	-
NZ_CP018984.1	Escherichia_coli	147	-
NZ_LR595694.1	Escherichia_coli	22	-
NZ_LR595693.1	Escherichia_coli	31	-
NZ_LR595692.1	Escherichia_coli	13	-
NZ_CP037909.1	Escherichia_coli	43	-
NZ_CP037908.1	Escherichia_coli	330	-
NZ_CP037907.1	Escherichia_coli	219	-
NZ_CP037906.1	Escherichia_coli	20	-
NZ_CP037905.1	Escherichia_coli	9	-
NZ_CP037904.1	Escherichia_coli	127	-
NZ_CP026942.1	Escherichia_coli	20	-
NZ_CP026934.1	Escherichia_coli	150	-
NZ_CP031297.1	Escherichia_coli	69	-
NZ_CP031296.1	Escherichia_coli	34	-
NZ_CP031295.1	Escherichia_coli	127	+
NZ_CP031294.1	Escherichia_coli	71	-
NZ_CP031658.1	Escherichia_coli	151	-
NZ_CP031657.1	Escherichia_coli	17	-
NZ_CP031656.1	Escherichia_coli	2	-
NZ_CP018956.1	Escherichia_coli	69	-
NZ_CP018955.1	Escherichia_coli	303	-
NZ_CP018954.1	Escherichia_coli	47	-
NZ_CP019910.1	Escherichia_coli	11	-
NZ_CP019909.1	Escherichia_coli	153	-
NZ_CP019908.1	Escherichia_coli	20	-
NZ_CP019907.1	Escherichia_coli	154	-
NZ_CP019906.1	Escherichia_coli	2155	-
NZ_CP019905.1	Escherichia_coli	2	-
NZ_CP019904.1	Escherichia_coli	1026	-
NZ_LT985248.1	Escherichia_coli	2	-
NZ_LT985247.1	Escherichia_coli	155	-
NZ_LT985246.1	Escherichia_coli	156	-
NZ_LT985235.1	Escherichia_coli	2	+
NZ_LT985315.1	Escherichia_coli	55	-
NZ_LT985278.1	Escherichia_coli	41	-
NZ_LT985276.1	Escherichia_coli	20	-
NZ_LT985268.1	Escherichia_coli	2	+
NZ_LT985311.1	Escherichia_coli	66	-
NZ_LT985277.1	Escherichia_coli	11	+
NZ_LT985310.1	Escherichia_coli	297	-
NZ_LT985309.1	Escherichia_coli	13	+
NZ_LT985308.1	Escherichia_coli	105	+
NZ_LT985241.1	Escherichia_coli	68	-
NZ_LT985244.1	Escherichia_coli	69	-
NZ_LT985257.1	Escherichia_coli	155	+
NZ_LT985256.1	Escherichia_coli	2	-
NZ_LT985255.1	Escherichia_coli	17	-
NZ_LT985254.1	Escherichia_coli	155	-
NZ_LT985269.1	Escherichia_coli	157	-
NZ_LT985272.1	Escherichia_coli	11	-
NZ_LT985281.1	Escherichia_coli	2	-
NZ_LT985249.1	Escherichia_coli	69	-
NZ_LT985279.1	Escherichia_coli	68	-
NZ_LT985251.1	Escherichia_coli	88	-
NZ_LT985267.1	Escherichia_coli	11	-
NZ_LT985274.1	Escherichia_coli	11	-
NZ_LT985288.1	Escherichia_coli	2	-
NZ_LT985243.1	Escherichia_coli	69	-
NZ_LT985224.1	Escherichia_coli	69	-
NZ_LT985226.1	Escherichia_coli	134	-
NZ_LT985242.1	Escherichia_coli	88	-
NZ_LT985245.1	Escherichia_coli	88	-
NZ_CP014321.1	Escherichia_coli	47	-
NZ_CP014320.1	Escherichia_coli	126	-
NZ_CP014319.1	Escherichia_coli	66	-
NZ_CP014318.1	Escherichia_coli	18	-
NZ_CP014317.1	Escherichia_coli	141	-
NZ_CP014273.1	Escherichia_coli	158	-
NZ_CP025403.1	Escherichia_coli	0	+
NZ_CP025402.1	Escherichia_coli	26	-
NZ_CP023552.1	Escherichia_coli	159	-
NZ_CP021739.1	Escherichia_coli	2	-
NZ_CP021738.1	Escherichia_coli	31	-
NZ_CP021737.1	Escherichia_coli	25	-
NZ_CP021735.1	Escherichia_coli	20	-
NZ_CP021734.1	Escherichia_coli	88	-
NZ_CP021733.1	Escherichia_coli	21	-
CP019358.1	Escherichia_coli	2	-
CP019357.1	Escherichia_coli	11	-
CP019356.1	Escherichia_coli	26	-
NC_011747.1	Escherichia_coli	0	+
NC_017723.1	Escherichia_coli	950	-
NC_017721.1	Escherichia_coli	160	-
NZ_AP018145.1	Escherichia_coli	69	-
NZ_AP018140.1	Escherichia_coli	11	-
NZ_AP018141.1	Escherichia_coli	31	-
NZ_AP018143.1	Escherichia_coli	69	-
NZ_AP018139.1	Escherichia_coli	11	-
NZ_AP018146.1	Escherichia_coli	31	-
NZ_AP018144.1	Escherichia_coli	11	-
NZ_AP018138.1	Escherichia_coli	11	-
NZ_AP018142.1	Escherichia_coli	31	-
NZ_AP014805.1	Escherichia_coli	2	-
NZ_AP018136.1	Escherichia_coli	11	-
NZ_AP014804.1	Escherichia_coli	161	+
NZ_AP018137.1	Escherichia_coli	13	-
NZ_AP014807.1	Escherichia_coli	162	-
NZ_AP014806.1	Escherichia_coli	163	-
NC_017659.1	Escherichia_coli	0	+
AP022485.1	Escherichia_coli	187	-
AP022484.1	Escherichia_coli	34	-
AP022483.1	Escherichia_coli	21	-
NZ_CP058622.1	Escherichia_coli	164	-
NZ_CP058621.1	Escherichia_coli	31	-
NZ_CP058620.1	Escherichia_coli	13	-
NZ_CP058619.1	Escherichia_coli	124	-
NZ_CP044150.1	Escherichia_coli	16	-
NZ_CP044149.1	Escherichia_coli	11	-
NZ_MT468651.1	Escherichia_coli	2	+
NZ_MT316183.1	Escherichia_coli	69	-
NZ_MT554516.1	Escherichia_coli	34	-
NZ_MN783745.1	Escherichia_coli	101	+
NZ_MN746292.1	Escherichia_coli	34	-
NZ_MN746290.1	Escherichia_coli	34	-
NZ_MN783746.1	Escherichia_coli	165	-
NZ_MN746291.1	Escherichia_coli	34	-
NZ_CP026937.1	Escherichia_coli	106	-
CP057407.1	Escherichia_coli	166	-
CP057406.1	Escherichia_coli	167	-
CP057405.1	Escherichia_coli	772	-
CP057404.1	Escherichia_coli	168	-
CP057403.1	Escherichia_coli	2	-
CP057224.1	Escherichia_coli	10	-
CP056450.1	Escherichia_coli	189	-
CP056449.1	Escherichia_coli	43	-
CP056448.1	Escherichia_coli	982	-
CP056447.1	Escherichia_coli	9	-
NZ_CP058665.1	Escherichia_coli	22	-
NZ_CP058664.1	Escherichia_coli	31	-
NZ_CP058663.1	Escherichia_coli	21	-
NZ_CP058662.1	Escherichia_coli	2	-
NZ_CP028667.1	Escherichia_coli	16	-
NZ_CP026476.1	Escherichia_coli	31	-
NZ_CP026475.1	Escherichia_coli	9	-
NZ_CP026474.1	Escherichia_coli	13	-
NZ_CP016551.1	Escherichia_coli	2333	-
NZ_CP016550.1	Escherichia_coli	20	-
NZ_CP016549.1	Escherichia_coli	9	-
NZ_CP016548.1	Escherichia_coli	60	-
NZ_CP016547.1	Escherichia_coli	34	-
MH674200.1	Escherichia_coli	76	-
MG773377.1	Escherichia_coli	31	-
NZ_CP036207.1	Escherichia_coli	17	-
NZ_CP036206.1	Escherichia_coli	169	-
NZ_CP036205.1	Escherichia_coli	31	-
NZ_CP036204.1	Escherichia_coli	170	-
NZ_CP036203.1	Escherichia_coli	2	-
NZ_CP049106.1	Escherichia_coli	17	-
NZ_CP049105.1	Escherichia_coli	329	-
NZ_CP049104.1	Escherichia_coli	623	-
NZ_CP049103.1	Escherichia_coli	34	-
NZ_CP049102.1	Escherichia_coli	0	-
NZ_CP031323.1	Escherichia_coli	171	+
NZ_CP031322.1	Escherichia_coli	68	-
NZ_CP019011.1	Escherichia_coli	41	-
NZ_CP019010.1	Escherichia_coli	172	+
NZ_CP019009.1	Escherichia_coli	13	-
NZ_CP014271.1	Escherichia_coli	158	-
CP025978.1	Escherichia_coli	173	-
CP025977.1	Escherichia_coli	174	-
CP025975.1	Escherichia_coli	173	-
CP025974.1	Escherichia_coli	174	-
CP025972.1	Escherichia_coli	173	-
CP025971.1	Escherichia_coli	174	-
CP025969.1	Escherichia_coli	175	-
CP025968.1	Escherichia_coli	99	+
NZ_CP024137.1	Escherichia_coli	176	+
NZ_CP024136.1	Escherichia_coli	177	-
NZ_CP024135.1	Escherichia_coli	34	-
NZ_CP035546.1	Escherichia_coli	16	-
NC_024955.2	Escherichia_coli	2	+
NC_023907.1	Escherichia_coli	178	-
NZ_AP014877.1	Escherichia_coli	11	-
NZ_AP018354.1	Escherichia_coli	179	-
NZ_AP018355.1	Escherichia_coli	34	-
NZ_AP018353.1	Escherichia_coli	48	-
NZ_AP014876.1	Escherichia_coli	11	-
NZ_AJ437107.1	Escherichia_coli	180	-
NC_013370.1	Escherichia_coli	9	-
NZ_CP033853.1	Escherichia_coli	181	-
NZ_CP033852.1	Escherichia_coli	182	-
NZ_CP033851.1	Escherichia_coli	17	-
NZ_CP033849.1	Escherichia_coli	20	-
NZ_CP033848.1	Escherichia_coli	9	-
NZ_CP033847.1	Escherichia_coli	13	-
NZ_CP027396.1	Escherichia_coli	370	-
NZ_CP027395.1	Escherichia_coli	2	-
NZ_CP027393.1	Escherichia_coli	183	-
NZ_CP027392.1	Escherichia_coli	36	-
NZ_CP042936.2	Escherichia_coli	2	-
NZ_CP042935.2	Escherichia_coli	31	-
NC_014615.1	Escherichia_coli	184	+
NC_010257.1	Escherichia_coli	193	-
CP057958.1	Escherichia_coli	10	-
CP057486.1	Escherichia_coli	10	-
CP056417.1	Escherichia_coli	521	-
CP056416.1	Escherichia_coli	814	-
CP056415.1	Escherichia_coli	522	-
CP056414.1	Escherichia_coli	590	-
CP056413.1	Escherichia_coli	463	-
CP055735.1	Escherichia_coli	455	-
CP055734.1	Escherichia_coli	2234	-
CP055733.1	Escherichia_coli	27	-
CP055732.1	Escherichia_coli	672	-
CP055731.1	Escherichia_coli	673	-
CP055730.1	Escherichia_coli	185	-
CP055729.1	Escherichia_coli	225	-
CP055728.1	Escherichia_coli	186	-
CP055727.1	Escherichia_coli	15	+
CP055726.1	Escherichia_coli	526	+
CP055725.1	Escherichia_coli	203	-
NZ_AP017893.1	Escherichia_coli	2	+
NZ_AP017892.1	Escherichia_coli	2	+
NZ_AP018412.1	Escherichia_coli	34	-
CP054414.1	Escherichia_coli	13	-
NZ_AP021897.1	Escherichia_coli	49	-
CP054413.1	Escherichia_coli	2	+
NZ_CP033766.1	Escherichia_coli	22	-
NZ_CP033765.1	Escherichia_coli	17	-
NZ_CP033764.1	Escherichia_coli	187	-
NZ_CP033763.1	Escherichia_coli	188	-
NZ_CP033761.1	Escherichia_coli	47	-
NZ_AP022659.1	Escherichia_coli	141	-
NZ_AP022658.1	Escherichia_coli	190	-
NZ_AP022657.1	Escherichia_coli	22	-
NZ_AP022656.1	Escherichia_coli	474	-
NZ_AP022655.1	Escherichia_coli	17	-
NZ_AP022654.1	Escherichia_coli	18	-
NZ_AP022653.1	Escherichia_coli	191	+
NZ_AP022652.1	Escherichia_coli	192	-
NZ_AP022651.1	Escherichia_coli	13	+
NZ_AP018806.1	Escherichia_coli	34	-
NZ_AP018805.1	Escherichia_coli	194	-
NZ_AP018804.1	Escherichia_coli	124	-
NZ_AP018803.1	Escherichia_coli	40	+
NZ_CP028380.1	Escherichia_coli	115	+
NZ_CP023062.1	Escherichia_coli	159	-
NZ_CP028115.1	Escherichia_coli	115	+
NZ_CP025253.1	Escherichia_coli	11	-
NZ_CP025252.1	Escherichia_coli	195	+
NZ_CP024140.1	Escherichia_coli	0	+
NZ_CP024139.1	Escherichia_coli	34	-
NZ_CP010205.1	Escherichia_coli	181	-
NZ_CP010204.1	Escherichia_coli	279	+
NZ_CP010203.1	Escherichia_coli	196	-
NZ_CP010202.1	Escherichia_coli	279	-
NZ_CP010201.1	Escherichia_coli	243	-
CP027676.1	Escherichia_coli	197	-
CP027674.1	Escherichia_coli	199	+
CP027673.1	Escherichia_coli	40	+
CP027581.1	Escherichia_coli	200	-
CP027580.1	Escherichia_coli	12	-
CP027641.1	Escherichia_coli	201	+
CP027379.1	Escherichia_coli	202	+
CP027378.1	Escherichia_coli	204	-
CP027377.1	Escherichia_coli	205	-
CP027359.1	Escherichia_coli	115	-
CP027485.1	Escherichia_coli	0	+
CP027321.1	Escherichia_coli	115	+
CP027320.1	Escherichia_coli	9	-
CP012494.1	Escherichia_coli	9	-
NC_011812.1	Escherichia_coli	11	-
NZ_LN735560.1	Escherichia_coli	2	-
NZ_LN735559.1	Escherichia_coli	2	-
NZ_LN735558.1	Escherichia_coli	2	-
NZ_LC019731.1	Escherichia_coli	2	+
NC_017661.1	Escherichia_coli	137	-
NZ_CP043945.1	Escherichia_coli	11	-
NZ_CP043944.1	Escherichia_coli	21	-
NZ_CP043943.1	Escherichia_coli	2	+
NZ_CP057103.1	Escherichia_fergusonii	206	-
NZ_CP057102.1	Escherichia_fergusonii	66	+
NZ_CP056953.1	Escherichia_fergusonii	207	-
NC_023916.1	Escherichia_coli	71	-
NC_019990.1	Escherichia_coli	466	-
NC_019982.1	Escherichia_coli	208	-
CP057830.1	Escherichia_coli	209	-
CP057511.1	Escherichia_coli	88	-
CP057409.1	Escherichia_coli	88	-
CP057187.1	Escherichia_coli	10	-
CP056274.1	Escherichia_coli	134	+
NZ_CP040884.1	Escherichia_coli	69	-
NZ_KR822247.1	Escherichia_coli	210	-
NZ_LO017736.1	Escherichia_coli	21	-
NZ_LO017738.1	Escherichia_coli	21	-
NZ_LO017737.1	Escherichia_coli	21	+
NZ_LC480203.1	Escherichia_coli	2	+
NZ_LT174529.1	Escherichia_coli	211	-
NZ_LC484363.1	Escherichia_coli	0	+
NZ_LN908840.1	Escherichia_coli	220	-
NZ_LC485173.1	Escherichia_coli	2	+
NZ_LC473131.1	Escherichia_coli	34	-
NZ_LC477138.1	Escherichia_coli	20	-
NZ_LC479085.1	Escherichia_coli	20	-
NZ_LC477294.1	Escherichia_coli	20	-
NZ_LC469775.1	Escherichia_coli	34	-
NZ_LC227558.1	Escherichia_coli	20	-
NZ_AP018457.1	Escherichia_coli	13	-
NZ_AP019526.1	Escherichia_coli	13	+
NZ_CP028689.1	Escherichia_coli	16	-
NZ_CP028688.1	Escherichia_coli	14	+
NZ_CP028686.1	Escherichia_coli	16	-
NZ_CP028692.1	Escherichia_coli	16	-
NZ_CP034214.1	Escherichia_albertii	212	+
NZ_CP033883.1	Escherichia_coli	41	-
NZ_CP033882.1	Escherichia_coli	9	-
NZ_CP033881.1	Escherichia_coli	11	-
NZ_CP033880.1	Escherichia_coli	68	-
NZ_CP033879.1	Escherichia_coli	20	-
CP012496.1	Escherichia_coli	213	+
CP012495.1	Escherichia_coli	198	+
NC_022377.1	Escherichia_coli	69	-
NC_022374.1	Escherichia_coli	88	-
NC_007675.1	Escherichia_coli	0	+
NC_022742.1	Escherichia_coli	2	-
NC_013589.1	Escherichia_coli	105	+
NZ_LN735561.1	Escherichia_coli	2	-
NZ_AP019191.1	Escherichia_coli	13	-
NZ_AP018836.1	Escherichia_coli	31	-
NZ_AP018838.1	Escherichia_coli	31	-
NZ_AP018833.1	Escherichia_coli	25	-
NZ_AP018692.1	Escherichia_coli	16	-
NZ_AP018837.1	Escherichia_coli	31	-
NC_017907.1	Escherichia_coli	16	-
CP058024.1	Escherichia_coli	214	-
NC_010558.1	Escherichia_coli	13	-
CP057960.1	Escherichia_coli	215	-
CP057695.1	Escherichia_coli	2	+
CP057694.1	Escherichia_coli	0	-
CP057614.1	Escherichia_coli	102	-
CP057490.1	Escherichia_coli	207	-
CP057489.1	Escherichia_coli	55	-
CP057488.1	Escherichia_coli	214	-
CP057416.1	Escherichia_coli	246	-
CP057415.1	Escherichia_coli	216	-
CP057414.1	Escherichia_coli	66	+
CP057413.1	Escherichia_coli	239	-
CP057412.1	Escherichia_coli	217	-
CP057411.1	Escherichia_coli	218	-
CP057410.1	Escherichia_coli	529	-
CP057228.1	Escherichia_coli	207	-
CP057227.1	Escherichia_coli	397	-
CP057226.1	Escherichia_coli	214	-
CP056866.1	Escherichia_coli	31	-
NZ_CP059008.1	Escherichia_coli	151	-
NZ_CP059007.1	Escherichia_coli	18	-
NZ_CP059006.1	Escherichia_coli	31	-
NZ_CP059005.1	Escherichia_coli	47	-
NZ_CP059004.1	Escherichia_coli	41	-
NZ_CP058655.1	Escherichia_coli	22	-
NZ_CP058654.1	Escherichia_coli	124	-
NZ_CP058653.1	Escherichia_coli	21	-
NZ_CP058652.1	Escherichia_coli	2	-
NZ_CP058311.1	Escherichia_coli	26	-
NZ_CP058310.1	Escherichia_coli	0	+
NZ_CP058309.1	Escherichia_coli	71	-
NZ_LC163971.1	Escherichia_coli	11	-
NZ_AP018456.1	Escherichia_coli	13	+
NZ_AP018458.1	Escherichia_coli	13	-
NZ_LN850163.1	Escherichia_coli	21	-
NZ_AP014654.1	Escherichia_coli	220	-
NZ_LN908839.1	Escherichia_coli	53	-
NZ_CP055255.1	Escherichia_coli	0	+
NZ_CP055254.1	Escherichia_coli	48	-
NZ_CP055253.1	Escherichia_coli	34	-
NZ_CP055252.1	Escherichia_coli	222	-
NZ_CP043230.1	Escherichia_coli	21	-
NZ_CP043229.1	Escherichia_coli	11	-
NZ_CP043228.1	Escherichia_coli	2	+
NZ_CP016185.1	Escherichia_coli	34	-
NZ_AP018363.1	Escherichia_coli	88	-
NZ_AP018362.1	Escherichia_coli	88	-
NZ_CP034805.1	Escherichia_coli	16	-
NZ_CP034804.1	Escherichia_coli	2	-
NZ_CP014491.1	Escherichia_coli	221	-
NZ_CP014490.1	Escherichia_coli	71	-
NZ_CP014489.1	Escherichia_coli	0	+
NZ_CP045999.1	Escherichia_coli	223	-
NZ_CP045998.1	Escherichia_coli	129	-
CP043022.1	Escherichia_coli	224	-
CP043021.1	Escherichia_coli	224	-
CP043020.1	Escherichia_coli	16	-
NZ_CP022052.2	Escherichia_coli	16	-
NZ_CP022051.2	Escherichia_coli	226	-
NZ_CP049121.1	Escherichia_coli	129	-
NZ_CP049120.1	Escherichia_coli	2	-
NZ_CP049119.1	Escherichia_coli	0	-
NZ_CP010195.1	Escherichia_coli	228	-
NZ_CP010194.1	Escherichia_coli	322	-
NZ_CP010193.1	Escherichia_coli	230	-
NZ_CP010192.1	Escherichia_coli	232	-
NZ_CP010185.1	Escherichia_coli	228	-
NZ_CP010184.1	Escherichia_coli	233	-
NZ_CP010128.1	Escherichia_coli	234	+
NZ_CP010127.1	Escherichia_coli	235	-
NZ_CP010126.1	Escherichia_coli	236	+
NZ_CP043204.1	Escherichia_coli	34	-
NZ_AP022054.1	Escherichia_coli	22	-
NZ_AP022053.1	Escherichia_coli	44	-
NZ_AP022052.1	Escherichia_coli	237	-
NZ_AP022051.1	Escherichia_coli	18	-
NZ_AP022050.1	Escherichia_coli	184	+
NZ_AP022031.1	Escherichia_coli	48	-
CP048866.1	Escherichia_coli	134	+
CP057935.1	Escherichia_coli	238	-
CP057934.1	Escherichia_coli	240	+
CP057933.1	Escherichia_coli	215	-
CP057789.1	Escherichia_coli	356	-
CP057788.1	Escherichia_coli	796	-
CP057787.1	Escherichia_coli	357	-
CP057786.1	Escherichia_coli	241	-
CP057785.1	Escherichia_coli	244	-
CP057370.1	Escherichia_coli	55	-
CP057369.1	Escherichia_coli	127	-
CP057310.1	Escherichia_coli	175	-
CP057309.1	Escherichia_coli	216	-
CP057308.1	Escherichia_coli	239	-
CP057307.1	Escherichia_coli	245	-
CP057305.1	Escherichia_coli	247	-
CP057303.1	Escherichia_coli	2	+
CP057122.1	Escherichia_coli	368	-
CP057121.1	Escherichia_coli	130	-
CP057120.1	Escherichia_coli	214	-
CP056935.1	Escherichia_coli	145	-
CP056934.1	Escherichia_coli	10	+
NZ_CP028682.1	Escherichia_coli	16	-
NZ_CP028684.1	Escherichia_coli	16	-
NZ_CP028655.1	Escherichia_coli	16	-
NZ_AP023211.1	Escherichia_coli	337	-
NZ_AP023210.1	Escherichia_coli	31	-
NZ_AP023209.1	Escherichia_coli	248	-
NZ_AP023208.1	Escherichia_coli	1957	-
NZ_AP023207.1	Escherichia_coli	2095	-
NZ_AP023206.1	Escherichia_coli	2177	-
NZ_AP023203.1	Escherichia_coli	984	-
NZ_AP023202.1	Escherichia_coli	31	-
NZ_AP023201.1	Escherichia_coli	178	-
NZ_AP023200.1	Escherichia_coli	71	-
NZ_AP023199.1	Escherichia_coli	0	+
NZ_AP023198.1	Escherichia_coli	26	-
CP054324.1	Escherichia_coli	22	-
CP054323.1	Escherichia_coli	17	-
CP054322.1	Escherichia_coli	18	-
CP054321.1	Escherichia_coli	13	+
CP054320.1	Escherichia_coli	55	-
NZ_AP019859.1	Escherichia_coli	2131	-
NZ_AP019858.1	Escherichia_coli	2096	-
NZ_AP019857.1	Escherichia_coli	2214	-
NZ_CP038318.1	Escherichia_coli	16	-
NZ_CP038317.1	Escherichia_coli	226	-
NZ_CP038301.1	Escherichia_coli	16	-
NZ_CP038289.1	Escherichia_coli	16	-
NZ_CP038288.1	Escherichia_coli	9	-
NZ_CP023825.1	Escherichia_coli	141	-
NZ_CP023824.1	Escherichia_coli	17	-
NZ_CP023823.1	Escherichia_coli	145	-
NZ_CP023822.1	Escherichia_coli	1036	-
NZ_CP023821.1	Escherichia_coli	13	-
NZ_CP027139.1	Escherichia_coli	118	-
NZ_CP027138.1	Escherichia_coli	249	-
NZ_CP027137.1	Escherichia_coli	95	-
NZ_CP027136.1	Escherichia_coli	250	-
NZ_CP027135.1	Escherichia_coli	2	-
NZ_CP020119.1	Escherichia_coli	88	-
NZ_CP020118.1	Escherichia_coli	71	-
NZ_CP020117.1	Escherichia_coli	13	+
NZ_CP020057.1	Escherichia_coli	251	-
NZ_CP020056.1	Escherichia_coli	69	-
NZ_CP029744.1	Escherichia_coli	0	+
NZ_CP029743.1	Escherichia_coli	69	-
NZ_CP029742.1	Escherichia_coli	252	+
NZ_CP048028.1	Escherichia_coli	31	-
NZ_CP048027.1	Escherichia_coli	253	-
NZ_CP048026.1	Escherichia_coli	0	+
NZ_CP019073.1	Escherichia_coli	31	-
NZ_CP019072.1	Escherichia_coli	20	-
NZ_CP019055.1	Escherichia_coli	0	+
NZ_CP019054.1	Escherichia_coli	9	-
NZ_CP019053.1	Escherichia_coli	69	-
NZ_CP019052.1	Escherichia_coli	34	-
NZ_CP024133.1	Escherichia_coli	254	-
NZ_CP024132.1	Escherichia_coli	20	-
NZ_CP023145.1	Escherichia_coli	47	-
NZ_CP023144.1	Escherichia_coli	255	-
NZ_CP023143.1	Escherichia_coli	26	-
NZ_CP023164.1	Escherichia_coli	200	+
NZ_CP020051.1	Escherichia_coli	124	-
NZ_CP020050.1	Escherichia_coli	637	-
NZ_CP020049.1	Escherichia_coli	69	-
NC_014356.1	Escherichia_coli	256	-
NC_012944.1	Escherichia_coli	258	-
NC_012692.1	Escherichia_coli	69	-
NZ_MT230158.1	Escherichia_coli	275	-
NC_022743.1	Escherichia_coli	36	-
NC_013942.1	Escherichia_coli	259	+
NZ_CP050867.1	Escherichia_coli	260	-
NZ_CP050866.1	Escherichia_coli	261	-
NZ_CP050864.1	Escherichia_coli	260	-
NZ_CP050863.1	Escherichia_coli	261	-
NC_017665.1	Escherichia_coli	2	-
NZ_CP032813.1	Escherichia_coli	262	-
NZ_CP032812.1	Escherichia_coli	16	-
NZ_CP041449.1	Escherichia_coli	56	-
NZ_CP041447.1	Escherichia_coli	182	-
NZ_CP041446.1	Escherichia_coli	527	-
NZ_CP041445.1	Escherichia_coli	456	-
NZ_CP041444.1	Escherichia_coli	263	-
NZ_CP016405.1	Escherichia_coli	34	-
NZ_CP018108.1	Escherichia_coli	66	-
NZ_CP018107.1	Escherichia_coli	264	-
NZ_CP018106.1	Escherichia_coli	34	-
NZ_CP018105.1	Escherichia_coli	265	-
NZ_CP018104.1	Escherichia_coli	2	-
NZ_CP015838.1	Escherichia_coli	2	-
NZ_CP015837.1	Escherichia_coli	9	-
NZ_CP015836.1	Escherichia_coli	126	-
NZ_CP015835.1	Escherichia_coli	69	-
NZ_CP043188.1	Escherichia_coli	88	-
NZ_CP043184.1	Escherichia_coli	88	-
NZ_CP041997.1	Escherichia_coli	0	+
CP057881.1	Escherichia_coli	229	-
CP057880.1	Escherichia_coli	8	-
CP057832.1	Escherichia_coli	124	-
CP057515.1	Escherichia_coli	266	-
CP057514.1	Escherichia_coli	5	+
CP057513.1	Escherichia_coli	267	-
CP057419.1	Escherichia_coli	268	-
CP057418.1	Escherichia_coli	9	-
CP057189.1	Escherichia_coli	141	-
CP057140.1	Escherichia_coli	8	-
CP056868.1	Escherichia_coli	0	+
CP056579.1	Escherichia_coli	13	+
NZ_CP038459.1	Escherichia_coli	907	-
NZ_CP038458.1	Escherichia_coli	270	-
NZ_CP038457.1	Escherichia_coli	68	-
NZ_CP038456.1	Escherichia_coli	271	-
NZ_CP038455.1	Escherichia_coli	30	-
NZ_CP038454.1	Escherichia_coli	26	-
CP053652.1	Escherichia_coli	272	-
NZ_CP021419.1	Escherichia_coli	20	-
NZ_CP016186.1	Escherichia_coli	34	-
NZ_CP032881.1	Escherichia_coli	273	+
NZ_CP032880.1	Escherichia_coli	60	-
NZ_CP027389.1	Escherichia_coli	274	-
NC_022885.1	Escherichia_coli	2	-
NZ_MT230341.1	Escherichia_coli	275	-
NZ_KM107845.1	Escherichia_coli	384	-
NZ_CP010136.1	Escherichia_coli	276	-
NZ_CP010135.1	Escherichia_coli	509	-
NZ_CP016626.1	Escherichia_coli	16	-
NZ_CP040455.1	Escherichia_coli	277	-
NZ_CP040454.1	Escherichia_coli	278	-
NZ_CP041922.1	Escherichia_coli	9	-
NZ_CP041921.1	Escherichia_coli	34	-
NZ_CP041920.1	Escherichia_coli	0	+
CP057884.1	Escherichia_coli	2	-
CP057883.1	Escherichia_coli	8	-
CP057703.1	Escherichia_coli	77	-
CP057702.1	Escherichia_coli	64	-
CP057701.1	Escherichia_coli	295	-
CP057700.1	Escherichia_coli	279	-
CP057699.1	Escherichia_coli	11	-
CP057698.1	Escherichia_coli	2	+
CP057697.1	Escherichia_coli	0	+
CP057616.1	Escherichia_coli	8	-
CP057492.1	Escherichia_coli	10	-
CP057237.1	Escherichia_coli	280	-
CP057236.1	Escherichia_coli	74	-
CP057235.1	Escherichia_coli	214	-
CP056975.1	Escherichia_coli	281	-
CP056869.1	Escherichia_coli	610	-
CP056281.1	Escherichia_coli	166	-
CP056280.1	Escherichia_coli	819	-
CP056279.1	Escherichia_coli	406	-
CP055717.1	Escherichia_coli	2149	-
CP055716.1	Escherichia_coli	240	+
CP055715.1	Escherichia_coli	55	-
CP055714.1	Escherichia_coli	282	-
CP058232.1	Escherichia_coli	16	-
CP058234.1	Escherichia_coli	16	-
NZ_CP053678.1	Escherichia_coli	2	+
NZ_CP054362.1	Escherichia_coli	141	-
NZ_CP054361.1	Escherichia_coli	22	-
NZ_CP054360.1	Escherichia_coli	284	-
NZ_CP054359.1	Escherichia_coli	285	-
NZ_CP054358.1	Escherichia_coli	105	+
NZ_CP054357.1	Escherichia_coli	224	-
NZ_CP054356.1	Escherichia_coli	11	-
NZ_CP054355.1	Escherichia_coli	13	+
NZ_CP054354.1	Escherichia_coli	41	-
CP053654.1	Escherichia_coli	44	-
CP053653.1	Escherichia_coli	66	+
NZ_CP022408.1	Escherichia_coli	115	+
NZ_LR130547.1	Escherichia_coli	141	-
NZ_LR130546.1	Escherichia_coli	47	-
NZ_AP018797.1	Escherichia_coli	40	+
NZ_CP051226.1	Escherichia_coli	34	-
NZ_CP051225.1	Escherichia_coli	286	-
NZ_CP051224.1	Escherichia_coli	0	+
NZ_CP051223.1	Escherichia_coli	319	-
NZ_CP028323.1	Escherichia_coli	57	-
NZ_CP028322.1	Escherichia_coli	11	-
NZ_CP028321.1	Escherichia_coli	13	+
CP049615.1	Escherichia_coli	287	-
CP049614.1	Escherichia_coli	288	-
CP049613.1	Escherichia_coli	289	-
CP049611.1	Escherichia_coli	2	+
CP049610.1	Escherichia_coli	290	+
NZ_CP034592.1	Escherichia_coli	48	-
NZ_CP034591.1	Escherichia_coli	31	-
NZ_CP034590.1	Escherichia_coli	94	-
NZ_CP031216.1	Escherichia_coli	68	-
NC_016904.1	Escherichia_coli	2	-
NC_016903.1	Escherichia_coli	137	-
NZ_CP027703.1	Escherichia_coli	21	-
NZ_CP015845.2	Escherichia_coli	226	-
NZ_CP015844.2	Escherichia_coli	16	-
NZ_MT230323.1	Escherichia_coli	275	-
NC_022741.1	Escherichia_coli	141	-
MW057772.1	Escherichia_coli	47	-
NC_013365.1	Escherichia_coli	56	-
NC_013362.1	Escherichia_coli	264	-
NC_013368.1	Escherichia_coli	14	+
NC_013367.1	Escherichia_coli	37	+
NC_013366.1	Escherichia_coli	194	-
NC_013363.1	Escherichia_coli	291	-
NZ_CP056938.1	Escherichia_fergusonii	207	-
CP057837.1	Escherichia_coli	225	-
CP057836.1	Escherichia_coli	15	+
CP057835.1	Escherichia_coli	292	-
CP057834.1	Escherichia_coli	71	-
CP057707.1	Escherichia_coli	34	-
CP057706.1	Escherichia_coli	293	-
CP057519.1	Escherichia_coli	266	-
CP057518.1	Escherichia_coli	5	+
CP057517.1	Escherichia_coli	267	-
CP057421.1	Escherichia_coli	9	-
CP057191.1	Escherichia_coli	10	-
CP056984.1	Escherichia_coli	141	-
CP056982.1	Escherichia_coli	399	-
CP056981.1	Escherichia_coli	294	-
CP056980.1	Escherichia_coli	295	-
CP056979.1	Escherichia_coli	17	-
CP056978.1	Escherichia_coli	88	-
CP056977.1	Escherichia_coli	296	-
CP056976.1	Escherichia_coli	2	+
CP056871.1	Escherichia_coli	21	-
CP056572.1	Escherichia_coli	297	-
CP056571.1	Escherichia_coli	11	-
CP056570.1	Escherichia_coli	13	+
NZ_AP018801.1	Escherichia_coli	298	-
NZ_AP018800.1	Escherichia_coli	194	-
NZ_AP018799.1	Escherichia_coli	11	-
NZ_AP018798.1	Escherichia_coli	9	-
NZ_CP035128.1	Escherichia_coli	44	-
NZ_CP035127.1	Escherichia_coli	1059	-
NZ_CP035126.1	Escherichia_coli	18	-
NZ_CP035125.1	Escherichia_coli	31	-
NZ_CP035124.1	Escherichia_coli	1100	-
NZ_CP049203.1	Escherichia_coli	2282	-
NZ_CP049202.1	Escherichia_coli	304	-
NZ_CP029978.1	Escherichia_coli	21	-
NZ_CP029977.1	Escherichia_coli	34	-
NZ_CP029976.1	Escherichia_coli	20	-
NZ_CP029975.1	Escherichia_coli	2	+
NZ_CP029974.1	Escherichia_coli	11	-
NZ_CP041631.1	Escherichia_coli	305	-
NZ_CP041630.1	Escherichia_coli	9	-
NZ_CP041629.1	Escherichia_coli	54	-
NZ_CP028125.1	Escherichia_coli	9	-
NZ_CP028124.1	Escherichia_coli	115	+
NZ_CP027106.1	Escherichia_coli	306	-
NZ_CP024262.1	Escherichia_coli	307	-
NZ_CP024261.1	Escherichia_coli	308	-
NC_014235.1	Escherichia_coli	160	-
NC_011602.1	Escherichia_coli	43	-
NZ_CP014112.1	Escherichia_coli	11	-
NZ_CP014110.1	Escherichia_coli	13	+
NZ_CP014109.1	Escherichia_coli	155	-
CP049079.2	Escherichia_coli	21	+
CP049078.2	Escherichia_coli	11	-
NZ_CP017447.1	Escherichia_coli	16	-
NZ_CP017437.1	Escherichia_coli	16	-
NZ_CP026579.1	Escherichia_coli	30	-
NZ_CP022087.2	Escherichia_coli	36	-
NZ_CP022085.2	Escherichia_coli	309	-
NZ_CP059842.1	Escherichia_coli	310	-
NZ_CP059841.1	Escherichia_coli	311	-
NZ_CP056973.1	Escherichia_fergusonii	141	-
NZ_CP056972.1	Escherichia_fergusonii	341	-
NZ_CP056971.1	Escherichia_fergusonii	66	+
NZ_CP056970.1	Escherichia_fergusonii	9	-
NZ_CP056969.1	Escherichia_fergusonii	269	-
NZ_KU932023.1	Escherichia_coli	34	-
NZ_KU932022.1	Escherichia_coli	34	-
NZ_CP026938.2	Escherichia_coli	9	-
NZ_CP026936.2	Escherichia_coli	26	-
CP057963.1	Escherichia_coli	8	-
CP057887.1	Escherichia_coli	229	-
CP057886.1	Escherichia_coli	8	-
CP057712.1	Escherichia_coli	141	-
CP057711.1	Escherichia_coli	17	-
CP057710.1	Escherichia_coli	279	+
CP057709.1	Escherichia_coli	15	+
CP057708.1	Escherichia_coli	20	-
CP057619.1	Escherichia_coli	312	-
CP057618.1	Escherichia_coli	8	-
CP057522.1	Escherichia_coli	10	-
CP057521.1	Escherichia_coli	124	-
CP057498.1	Escherichia_coli	207	-
CP057497.1	Escherichia_coli	18	-
CP057496.1	Escherichia_coli	279	+
CP057495.1	Escherichia_coli	240	+
CP057494.1	Escherichia_coli	313	-
CP057143.1	Escherichia_coli	2190	-
CP057142.1	Escherichia_coli	10	-
CP056990.1	Escherichia_coli	570	-
CP056989.1	Escherichia_coli	314	-
CP056988.1	Escherichia_coli	640	-
CP056987.1	Escherichia_coli	315	-
CP056986.1	Escherichia_coli	26	-
CP056371.1	Escherichia_coli	134	-
NZ_CP028619.1	Escherichia_coli	16	-
NZ_CP028643.1	Escherichia_coli	16	-
NZ_CP028628.1	Escherichia_coli	16	-
NZ_CP028602.1	Escherichia_coli	16	-
NZ_CP028601.1	Escherichia_coli	34	-
NZ_CP047575.1	Escherichia_coli	284	-
NZ_CP047574.1	Escherichia_coli	316	-
NZ_CP047573.1	Escherichia_coli	317	-
NZ_CP047572.1	Escherichia_coli	2	-
NZ_LT883141.1	Escherichia_coli	587	-
NZ_LT883140.1	Escherichia_coli	318	-
NZ_LT883139.1	Escherichia_coli	320	-
NZ_CP047613.1	Escherichia_coli	11	-
NZ_CP047612.1	Escherichia_coli	20	-
NZ_CP047611.1	Escherichia_coli	321	-
NZ_CP047610.1	Escherichia_coli	2	-
NZ_CP021418.1	Escherichia_coli	20	-
NZ_CP012902.1	Escherichia_coli	69	-
NZ_CP016187.1	Escherichia_coli	34	-
KT693144.1	Escherichia_coli	17	-
NZ_CP034256.1	Escherichia_coli	323	-
NZ_CP034255.1	Escherichia_coli	2	-
NZ_CP034254.1	Escherichia_coli	11	-
NZ_CP033636.1	Escherichia_coli	26	-
NZ_CP033634.1	Escherichia_coli	324	-
NZ_CP033633.1	Escherichia_coli	252	-
NZ_CP033632.1	Escherichia_coli	325	-
NZ_CP029688.1	Escherichia_coli	326	-
NZ_CP024292.1	Escherichia_coli	2	-
NZ_CP024291.1	Escherichia_coli	200	+
NZ_CP024290.1	Escherichia_coli	327	-
NZ_CP021938.1	Escherichia_coli	11	-
NZ_CP021937.1	Escherichia_coli	47	-
NZ_CP021936.1	Escherichia_coli	69	-
NZ_MT230130.1	Escherichia_coli	328	-
NZ_MT230118.1	Escherichia_coli	351	-
CP044027.1	Escherichia_coli	330	-
CP044026.1	Escherichia_coli	331	-
CP044025.1	Escherichia_coli	34	-
CP044024.1	Escherichia_coli	11	-
CP044023.1	Escherichia_coli	0	+
CP044022.1	Escherichia_coli	41	-
NC_011603.1	Escherichia_coli	311	-
NC_017655.1	Escherichia_coli	332	-
NC_017657.1	Escherichia_coli	259	+
NC_017654.1	Escherichia_coli	333	-
NC_017653.1	Escherichia_coli	9	-
NC_017658.1	Escherichia_coli	43	-
NZ_CP023534.1	Escherichia_coli	2	-
NZ_CP023533.1	Escherichia_coli	36	-
NZ_CP023532.1	Escherichia_coli	371	-
NZ_CP050039.1	Escherichia_coli	334	-
NZ_CP050038.1	Escherichia_coli	336	-
NZ_CP050037.1	Escherichia_coli	24	-
CP058082.1	Escherichia_coli	338	-
CP058081.1	Escherichia_coli	10	-
NZ_CP058062.1	Escherichia_fergusonii	141	-
NZ_CP058061.1	Escherichia_fergusonii	339	-
NZ_CP058060.1	Escherichia_fergusonii	66	+
NZ_CP058059.1	Escherichia_fergusonii	9	-
NZ_CP058058.1	Escherichia_fergusonii	2	+
NZ_MT219826.1	Escherichia_coli	54	-
NZ_MT219818.1	Escherichia_coli	54	-
NZ_CP057107.1	Escherichia_fergusonii	340	-
NZ_CP057106.1	Escherichia_fergusonii	66	+
NZ_CP057105.1	Escherichia_fergusonii	342	-
NZ_CP056919.1	Escherichia_fergusonii	141	-
NZ_CP056918.1	Escherichia_fergusonii	207	-
NZ_CP056917.1	Escherichia_fergusonii	2	-
CP057716.1	Escherichia_coli	343	-
CP057715.1	Escherichia_coli	472	-
CP057714.1	Escherichia_coli	56	-
CP057503.1	Escherichia_coli	2264	-
CP057502.1	Escherichia_coli	344	-
CP057501.1	Escherichia_coli	345	-
CP057427.1	Escherichia_coli	487	-
CP057426.1	Escherichia_coli	448	-
CP057425.1	Escherichia_coli	105	+
CP057424.1	Escherichia_coli	346	+
CP057193.1	Escherichia_coli	0	+
CP056875.1	Escherichia_coli	11	-
CP056874.1	Escherichia_coli	21	-
CP056356.1	Escherichia_coli	347	-
NZ_CP058660.1	Escherichia_coli	22	-
NZ_CP058659.1	Escherichia_coli	124	-
NZ_CP058658.1	Escherichia_coli	21	-
NZ_CP058657.1	Escherichia_coli	2	-
NZ_CP058577.1	Escherichia_coli	65	-
NZ_CP058576.1	Escherichia_coli	11	-
NZ_CP058575.1	Escherichia_coli	21	-
NZ_CP028658.1	Escherichia_coli	16	-
NZ_CP028657.1	Escherichia_coli	138	-
NZ_CP025139.1	Escherichia_coli	11	-
NZ_CP012197.1	Escherichia_coli	21	+
NZ_CP034790.1	Escherichia_coli	348	-
NZ_CP034789.1	Escherichia_coli	79	-
NZ_CP034788.1	Escherichia_coli	26	-
NZ_CP032993.1	Escherichia_coli	26	-
NZ_CP031111.1	Escherichia_coli	2	-
NZ_CP031110.1	Escherichia_coli	74	-
NZ_CP031109.1	Escherichia_coli	88	-
NZ_CP031108.1	Escherichia_coli	349	-
NZ_CP031107.1	Escherichia_coli	0	+
NZ_CP031106.1	Escherichia_coli	69	-
NC_007365.1	Escherichia_coli	39	+
NZ_MT230156.1	Escherichia_coli	66	-
NZ_MT230135.1	Escherichia_coli	350	-
NZ_MT230134.1	Escherichia_coli	543	-
NZ_CP043949.1	Escherichia_coli	11	-
NZ_CP043948.1	Escherichia_coli	21	-
NZ_CP043947.1	Escherichia_coli	2	+
NZ_CP017441.1	Escherichia_coli	16	-
NZ_CP017435.1	Escherichia_coli	16	-
NZ_CP017443.1	Escherichia_coli	16	-
NZ_CP059282.1	Escherichia_coli	13	+
NZ_CP059280.1	Escherichia_coli	13	+
NZ_CP059287.1	Escherichia_coli	145	-
NZ_CP059286.1	Escherichia_coli	31	-
NZ_CP059285.1	Escherichia_coli	127	-
NZ_CP059284.1	Escherichia_coli	56	-
NZ_CP059293.1	Escherichia_coli	352	-
NZ_CP059292.1	Escherichia_coli	353	-
NZ_CP059291.1	Escherichia_coli	20	-
NZ_CP059290.1	Escherichia_coli	9	-
NZ_CP059289.1	Escherichia_coli	354	-
NC_008444.1	Escherichia_coli	151	-
CP057966.1	Escherichia_coli	66	+
CP057890.1	Escherichia_coli	229	-
CP057840.1	Escherichia_coli	355	-
CP057524.1	Escherichia_coli	10	-
CP057199.1	Escherichia_coli	356	-
CP057198.1	Escherichia_coli	357	-
CP057197.1	Escherichia_coli	358	-
CP057196.1	Escherichia_coli	359	-
CP057195.1	Escherichia_coli	360	-
CP057145.1	Escherichia_coli	11	-
CP057065.1	Escherichia_coli	683	-
CP057064.1	Escherichia_coli	361	-
CP057063.1	Escherichia_coli	362	-
CP056996.1	Escherichia_coli	77	-
CP056995.1	Escherichia_coli	44	-
CP056994.1	Escherichia_coli	380	-
CP056993.1	Escherichia_coli	363	-
CP056992.1	Escherichia_coli	677	-
CP056585.1	Escherichia_coli	364	+
CP056602.1	Escherichia_coli	17	-
CP056601.1	Escherichia_coli	57	-
CP056600.1	Escherichia_coli	41	-
CP056599.1	Escherichia_coli	13	-
CP056283.1	Escherichia_coli	47	-
NZ_CP040571.1	Escherichia_coli	16	-
NZ_LR740760.1	Escherichia_coli	365	-
NZ_LR740759.1	Escherichia_coli	0	+
NZ_CP041299.1	Escherichia_coli	0	+
NZ_AP019768.1	Escherichia_coli	141	-
NZ_AP019767.1	Escherichia_coli	366	-
NZ_AP019766.1	Escherichia_coli	14	+
NZ_AP019765.1	Escherichia_coli	37	+
NZ_AP019764.1	Escherichia_coli	308	-
NZ_AP019763.1	Escherichia_coli	194	-
NZ_AP019762.1	Escherichia_coli	40	+
NZ_CP028466.1	Escherichia_coli	367	-
NZ_CP019215.2	Escherichia_coli	2	-
NZ_CP016183.1	Escherichia_coli	56	-
NZ_CP016184.1	Escherichia_coli	56	-
NZ_CP023542.1	Escherichia_coli	39	+
NZ_CP024253.1	Escherichia_coli	369	-
NZ_CP024251.1	Escherichia_coli	2	-
NZ_CP024250.1	Escherichia_coli	73	-
NZ_CP024249.1	Escherichia_coli	372	-
AP019705.1	Escherichia_coli	11	-
AP019704.1	Escherichia_coli	115	+
NZ_CP032517.1	Escherichia_coli	18	-
NZ_CP032516.1	Escherichia_coli	373	+
NZ_CP032422.1	Escherichia_coli	374	-
NZ_CP032421.1	Escherichia_coli	77	-
NZ_CP032420.1	Escherichia_coli	375	-
NZ_CP013186.1	Escherichia_coli	159	-
NZ_CP014200.1	Escherichia_coli	2269	-
NZ_CP014199.1	Escherichia_coli	376	-
NZ_CP047667.1	Escherichia_coli	0	+
NZ_CP047666.1	Escherichia_coli	26	-
NZ_CP047661.1	Escherichia_coli	890	-
NZ_CP047660.1	Escherichia_coli	377	-
NZ_CP047659.1	Escherichia_coli	26	-
NC_013782.1	Escherichia_coli	50	-
NC_011977.1	Escherichia_coli	38	+
NC_009133.1	Escherichia_coli	11	-
NC_009131.1	Escherichia_coli	88	-
NZ_MT230175.1	Escherichia_coli	2239	-
NC_009132.1	Escherichia_coli	88	-
NC_014543.1	Escherichia_coli	166	-
NC_013369.1	Escherichia_coli	115	+
NZ_CP062206.1	Escherichia_coli	401	-
NZ_CP062205.1	Escherichia_coli	67	-
NZ_CP061916.1	Escherichia_coli	37	+
NZ_CP061915.1	Escherichia_coli	378	-
NZ_CP017445.1	Escherichia_coli	16	-
CP057720.1	Escherichia_coli	17	-
CP057719.1	Escherichia_coli	15	+
CP057718.1	Escherichia_coli	293	-
CP057625.1	Escherichia_coli	229	-
CP057624.1	Escherichia_coli	66	+
CP057623.1	Escherichia_coli	9	-
CP057622.1	Escherichia_coli	8	-
CP057527.1	Escherichia_coli	130	-
CP057526.1	Escherichia_coli	379	-
CP057001.1	Escherichia_coli	77	-
CP057000.1	Escherichia_coli	380	-
CP056999.1	Escherichia_coli	363	-
CP056877.1	Escherichia_coli	13	+
CP056349.1	Escherichia_coli	2	-
NZ_CP040075.1	Escherichia_coli	190	-
NZ_CP040074.1	Escherichia_coli	381	-
NZ_CP040073.1	Escherichia_coli	912	-
NZ_CP040072.1	Escherichia_coli	191	+
NZ_CP040071.1	Escherichia_coli	43	-
NZ_CP040070.1	Escherichia_coli	13	-
NZ_CP040069.1	Escherichia_coli	9	-
NZ_CP040068.1	Escherichia_coli	69	-
NZ_CP058573.1	Escherichia_coli	41	-
NZ_CP058572.1	Escherichia_coli	2	+
NZ_CP034392.1	Escherichia_coli	2279	-
NZ_CP034391.1	Escherichia_coli	382	-
NZ_CP034390.1	Escherichia_coli	26	-
NZ_CP033380.1	Escherichia_coli	383	-
NZ_CP033379.1	Escherichia_coli	385	-
NZ_CP034167.1	Escherichia_albertii	408	-
NZ_CP034165.1	Escherichia_albertii	386	-
NZ_CP034164.1	Escherichia_albertii	387	-
NZ_CP011496.1	Escherichia_coli	8	-
CP025575.1	Escherichia_coli	388	-
CP025574.1	Escherichia_coli	58	-
LR882977.1	Escherichia_coli	9	-
LR882976.1	Escherichia_coli	307	-
LR882975.1	Escherichia_coli	905	-
LR882974.1	Escherichia_coli	389	-
NZ_CP041004.1	Escherichia_coli	2260	-
NZ_CP041003.1	Escherichia_coli	141	-
NZ_CP041001.1	Escherichia_coli	36	-
NC_020271.1	Escherichia_coli	0	+
NC_015872.1	Escherichia_coli	95	-
NZ_CP015075.2	Escherichia_coli	68	-
NZ_CP041453.1	Escherichia_coli	54	-
NZ_CP041451.1	Escherichia_coli	71	-
NZ_CP041450.1	Escherichia_coli	17	-
NZ_MT536763.1	Escherichia_coli	34	-
NZ_CP010239.1	Escherichia_coli	390	-
NZ_CP014669.1	Escherichia_coli	144	-
NZ_CP014668.1	Escherichia_coli	13	-
NZ_CP026578.2	Escherichia_coli	391	-
NZ_CP026577.2	Escherichia_coli	31	-
NZ_CP026576.2	Escherichia_coli	48	-
NZ_CP026575.2	Escherichia_coli	77	-
NZ_CP026574.2	Escherichia_coli	375	-
NZ_CP026573.2	Escherichia_coli	566	-
NZ_CP026572.2	Escherichia_coli	43	-
NZ_CP051618.1	Escherichia_coli	66	-
NZ_CP051617.1	Escherichia_coli	392	+
NZ_CP051616.1	Escherichia_coli	13	+
NZ_MN915012.1	Escherichia_coli	2	-
NZ_CP057097.1	Escherichia_fergusonii	393	-
NZ_CP057096.1	Escherichia_fergusonii	340	-
NZ_CP057095.1	Escherichia_fergusonii	66	+
NZ_CP057094.1	Escherichia_fergusonii	269	-
CP057969.1	Escherichia_coli	394	-
CP057968.1	Escherichia_coli	10	-
CP057892.1	Escherichia_coli	445	-
NC_011743.1	Escherichia_fergusonii	395	-
CP057534.1	Escherichia_coli	514	-
CP057533.1	Escherichia_coli	279	-
CP057532.1	Escherichia_coli	37	+
CP057531.1	Escherichia_coli	396	-
CP057530.1	Escherichia_coli	5	+
CP057529.1	Escherichia_coli	20	-
CP057528.1	Escherichia_coli	34	-
CP057203.1	Escherichia_coli	398	-
CP057202.1	Escherichia_coli	282	-
CP057201.1	Escherichia_coli	10	+
CP057249.1	Escherichia_coli	576	-
CP057248.1	Escherichia_coli	577	-
CP056611.1	Escherichia_coli	17	-
CP056610.1	Escherichia_coli	41	-
CP056609.1	Escherichia_coli	35	+
NZ_LR740777.1	Escherichia_coli	0	-
NZ_CP053253.1	Escherichia_coli	2	+
NZ_CP052881.1	Escherichia_coli	9	-
NZ_CP052880.1	Escherichia_coli	2	-
NZ_CP052879.1	Escherichia_coli	400	-
NZ_CP052878.1	Escherichia_coli	34	-
NZ_CP037450.1	Escherichia_coli	401	-
NZ_CP027346.1	Escherichia_coli	402	-
NZ_CP027345.1	Escherichia_coli	403	-
NZ_CP030780.2	Escherichia_albertii	404	-
NZ_CP030779.2	Escherichia_albertii	405	-
NZ_CP030786.2	Escherichia_albertii	407	-
NZ_CP030785.2	Escherichia_albertii	409	-
NZ_CP030784.2	Escherichia_albertii	387	-
NZ_CP032262.1	Escherichia_coli	11	-
NZ_CP032260.1	Escherichia_coli	41	-
NZ_CP032259.1	Escherichia_coli	401	-
NZ_CP032258.1	Escherichia_coli	13	+
NZ_CP028577.1	Escherichia_coli	31	-
NZ_CP028576.1	Escherichia_coli	410	-
NZ_CP015917.1	Escherichia_coli	66	+
NZ_CP015916.1	Escherichia_coli	2	-
NZ_CP015915.1	Escherichia_coli	71	-
NZ_CP015914.1	Escherichia_coli	127	-
NZ_CP015913.1	Escherichia_coli	34	-
NZ_CP029982.1	Escherichia_coli	389	-
NZ_CP029980.1	Escherichia_coli	307	-
NZ_CP029979.1	Escherichia_coli	411	-
NZ_CP030340.1	Escherichia_coli	2	-
NZ_CP030339.1	Escherichia_coli	412	-
NZ_CP030338.1	Escherichia_coli	141	-
NZ_CP030336.1	Escherichia_coli	413	-
NZ_CP030335.1	Escherichia_coli	88	-
NZ_CP030334.1	Escherichia_coli	18	+
NZ_CP030333.1	Escherichia_coli	17	-
NZ_CP029368.1	Escherichia_coli	21	-
NZ_CP029367.1	Escherichia_coli	2	-
NZ_CP029366.1	Escherichia_coli	22	-
NZ_CP029365.1	Escherichia_coli	124	-
NZ_CP027318.1	Escherichia_coli	115	+
NZ_CP027583.1	Escherichia_coli	115	+
NZ_CP027354.1	Escherichia_coli	115	+
NZ_CP027353.1	Escherichia_coli	414	-
NZ_CP027386.1	Escherichia_coli	115	+
NZ_CP021871.1	Escherichia_coli	13	+
CP042872.1	Escherichia_coli	83	-
NZ_CP025711.1	Escherichia_coli	286	-
NZ_CP025710.1	Escherichia_coli	88	-
NZ_CP025709.1	Escherichia_coli	2	-
NZ_CP025708.1	Escherichia_coli	13	-
LR882981.1	Escherichia_coli	415	-
LR882980.1	Escherichia_coli	11	-
LR882979.1	Escherichia_coli	416	+
NC_011980.1	Escherichia_coli	0	-
NC_006671.1	Escherichia_coli	417	-
NZ_HG941720.1	Escherichia_coli	17	-
NZ_HG941719.1	Escherichia_coli	47	-
NZ_CP042592.1	Escherichia_coli	418	-
NZ_CP042591.1	Escherichia_coli	103	-
NZ_CP042590.1	Escherichia_coli	380	-
NZ_CP042589.1	Escherichia_coli	363	-
NZ_CP017439.1	Escherichia_coli	16	-
NZ_CP012499.1	Escherichia_coli	556	-
NZ_CP022226.2	Escherichia_coli	458	-
NZ_CP030793.1	Escherichia_coli	419	-
NZ_CP030792.1	Escherichia_coli	2227	-
NZ_CP030791.1	Escherichia_coli	0	+
NZ_CP051614.1	Escherichia_coli	141	-
NZ_CP051613.1	Escherichia_coli	2296	-
NZ_CP051612.1	Escherichia_coli	2152	-
NZ_CP051611.1	Escherichia_coli	175	-
NZ_CP051610.1	Escherichia_coli	13	+
CP058111.1	Escherichia_coli	420	-
CP058109.1	Escherichia_coli	207	-
CP058108.1	Escherichia_coli	280	-
CP058106.1	Escherichia_coli	279	+
NZ_MT219819.1	Escherichia_coli	54	-
NC_016039.1	Escherichia_coli	11	-
CP058035.1	Escherichia_coli	77	-
CP058034.1	Escherichia_coli	339	-
CP058033.1	Escherichia_coli	43	-
CP058032.1	Escherichia_coli	269	-
CP057972.1	Escherichia_coli	2	+
CP057971.1	Escherichia_coli	67	-
NZ_CP055607.1	Escherichia_fergusonii	141	-
NZ_CP055606.1	Escherichia_fergusonii	341	-
NZ_CP055605.1	Escherichia_fergusonii	339	-
NZ_CP055604.1	Escherichia_fergusonii	66	+
NZ_CP055603.1	Escherichia_fergusonii	421	-
NZ_CP055602.1	Escherichia_fergusonii	401	-
NZ_CP055601.1	Escherichia_fergusonii	2	+
NZ_CP055600.1	Escherichia_fergusonii	422	-
CP057848.1	Escherichia_coli	279	+
CP057847.1	Escherichia_coli	66	+
CP057846.1	Escherichia_coli	2	+
CP057845.1	Escherichia_coli	9	-
CP057844.1	Escherichia_coli	0	+
CP057629.1	Escherichia_coli	103	-
CP057628.1	Escherichia_coli	240	+
CP057627.1	Escherichia_coli	8	-
CP057538.1	Escherichia_coli	266	-
CP057537.1	Escherichia_coli	5	+
CP057006.1	Escherichia_coli	77	-
CP057005.1	Escherichia_coli	380	-
CP057004.1	Escherichia_coli	363	-
NZ_CP043037.1	Escherichia_coli	38	+
NZ_CP043036.1	Escherichia_coli	34	-
NZ_CP043035.1	Escherichia_coli	423	-
NZ_CP043034.1	Escherichia_coli	26	-
NZ_CP028696.1	Escherichia_coli	14	+
NZ_CP028694.1	Escherichia_coli	16	-
NZ_AP018489.1	Escherichia_coli	16	-
NZ_CP031139.1	Escherichia_coli	1682	-
NZ_CP031138.1	Escherichia_coli	31	-
NZ_CP031137.1	Escherichia_coli	13	-
NZ_CP031136.1	Escherichia_coli	71	-
NZ_CP031135.1	Escherichia_coli	713	-
NZ_CP041681.1	Escherichia_coli	424	-
NZ_CP041680.1	Escherichia_coli	476	-
NZ_CP041679.1	Escherichia_coli	2	+
NZ_CP030285.1	Escherichia_coli	425	-
NZ_CP030284.1	Escherichia_coli	34	-
NZ_CP030283.1	Escherichia_coli	48	-
NZ_CP030282.1	Escherichia_coli	2	+
NZ_CP028434.1	Escherichia_coli	194	-
NZ_CP028433.1	Escherichia_coli	71	-
NZ_CP028123.1	Escherichia_coli	37	+
NZ_CP028121.1	Escherichia_coli	426	-
NZ_CP028120.1	Escherichia_coli	427	-
NZ_CP011338.1	Escherichia_coli	428	-
NZ_CP011337.1	Escherichia_coli	371	-
NZ_CP011336.1	Escherichia_coli	429	-
NZ_CP011335.1	Escherichia_coli	430	-
NZ_CP011334.1	Escherichia_coli	544	-
NZ_CP011333.1	Escherichia_coli	431	-
NZ_CP011332.1	Escherichia_coli	36	-
NZ_CP027588.1	Escherichia_coli	432	+
CP043734.1	Escherichia_coli	433	-
NZ_CP025679.1	Escherichia_albertii	34	-
NZ_CP025678.1	Escherichia_albertii	434	-
NZ_CP025677.1	Escherichia_albertii	48	-
NZ_CP023356.1	Escherichia_coli	2	+
NZ_CP023355.1	Escherichia_coli	435	+
NZ_CP023354.1	Escherichia_coli	130	-
NZ_CP023362.1	Escherichia_coli	2	-
NZ_CP023361.1	Escherichia_coli	47	-
NZ_CP023360.1	Escherichia_coli	436	-
NZ_CP021882.1	Escherichia_coli	2	-
NZ_CP021881.1	Escherichia_coli	437	-
NZ_CP021880.1	Escherichia_coli	21	-
CP043735.1	Escherichia_coli	438	-
NC_002483.1	Escherichia_coli	8	-
NC_001373.1	Escherichia_coli	1952	+
NC_001371.1	Escherichia_coli	66	+
NZ_MT230128.1	Escherichia_coli	351	-
NZ_CP011418.1	Escherichia_coli	439	-
NZ_CP011417.1	Escherichia_coli	261	-
NC_013507.1	Escherichia_coli	98	-
NC_011413.1	Escherichia_coli	440	-
NC_011411.1	Escherichia_coli	17	-
NC_011408.1	Escherichia_coli	137	-
NC_011407.1	Escherichia_coli	441	-
NC_017630.1	Escherichia_coli	13	+
NC_010409.1	Escherichia_coli	0	+
NZ_MT219824.1	Escherichia_coli	56	-
NZ_MT219823.1	Escherichia_coli	54	-
NZ_MT219822.1	Escherichia_coli	129	-
NZ_CP056164.1	Escherichia_marmotae	2283	-
NZ_CP056163.1	Escherichia_marmotae	442	-
NZ_CP056162.1	Escherichia_marmotae	546	-
NZ_CP056161.1	Escherichia_marmotae	443	+
NZ_CP056160.1	Escherichia_marmotae	283	-
CP057894.1	Escherichia_coli	56	-
CP057726.1	Escherichia_coli	26	-
CP057206.1	Escherichia_coli	444	-
CP057205.1	Escherichia_coli	446	-
CP057253.1	Escherichia_coli	229	-
CP057252.1	Escherichia_coli	8	-
CP057251.1	Escherichia_coli	71	-
CP057009.1	Escherichia_coli	50	-
CP057008.1	Escherichia_coli	26	-
CP056616.1	Escherichia_coli	17	-
CP056615.1	Escherichia_coli	41	-
CP056614.1	Escherichia_coli	35	+
NZ_CP048648.1	Escherichia_coli	13	+
NZ_CP043038.1	Escherichia_coli	447	-
NZ_LR025097.1	Escherichia_coli	0	-
NZ_CP053283.1	Escherichia_coli	68	-
NZ_CP053282.1	Escherichia_coli	0	+
NZ_CP035722.1	Escherichia_coli	11	-
NZ_CP035721.1	Escherichia_coli	2	+
NZ_CP034400.1	Escherichia_coli	34	-
NZ_CP034398.1	Escherichia_coli	95	-
NZ_CP034397.1	Escherichia_coli	69	-
NZ_CP034396.1	Escherichia_coli	13	-
NZ_CP020936.1	Escherichia_coli	449	-
NZ_CP020934.1	Escherichia_coli	0	-
NZ_CP032205.1	Escherichia_coli	11	-
CP034937.1	Escherichia_coli	16	-
NZ_CP047664.1	Escherichia_coli	20	-
NZ_CP047663.1	Escherichia_coli	450	-
NZ_CP027592.1	Escherichia_coli	451	-
NZ_CP027590.1	Escherichia_coli	9	-
NZ_CP027589.1	Escherichia_coli	452	+
NZ_CP027372.1	Escherichia_coli	39	+
NZ_CP027551.1	Escherichia_coli	453	-
CP043743.1	Escherichia_coli	0	+
NZ_CP023382.1	Escherichia_coli	2	+
NZ_CP023381.1	Escherichia_coli	9	-
NZ_CP023380.1	Escherichia_coli	20	-
NZ_CP023379.1	Escherichia_coli	55	-
NZ_CP023378.1	Escherichia_coli	13	-
NZ_CP023358.1	Escherichia_coli	454	-
NZ_CP020935.1	Escherichia_coli	1822	-
NC_014383.1	Escherichia_coli	2	-
NC_012690.1	Escherichia_coli	69	-
NZ_CP044141.1	Escherichia_coli	1000	-
NZ_CP044139.1	Escherichia_coli	16	-
NZ_CP044138.1	Escherichia_coli	20	-
NZ_CP044137.1	Escherichia_coli	2	+
NZ_CP049131.1	Escherichia_coli	22	-
NZ_CP049130.1	Escherichia_coli	455	-
NZ_CP049129.1	Escherichia_coli	44	-
NZ_CP049128.1	Escherichia_coli	17	-
NZ_CP049127.1	Escherichia_coli	17	-
NZ_CP049126.1	Escherichia_coli	703	-
NZ_CP049125.1	Escherichia_coli	18	-
NZ_CP049124.1	Escherichia_coli	65	-
NZ_CP049123.1	Escherichia_coli	826	-
NZ_CP049122.1	Escherichia_coli	20	-
NZ_CP043190.1	Escherichia_coli	69	-
CP059930.1	Escherichia_coli	83	-
NZ_MK295822.1	Escherichia_coli	47	-
NC_032100.1	Escherichia_coli	2	-
NC_014477.1	Escherichia_coli	41	-
CP058071.1	Escherichia_coli	0	+
CP057676.1	Escherichia_coli	166	-
CP057675.1	Escherichia_coli	291	-
CP057674.1	Escherichia_coli	10	-
CP057596.1	Escherichia_coli	240	+
CP057595.1	Escherichia_coli	8	-
CP057174.1	Escherichia_coli	456	-
CP057124.1	Escherichia_coli	457	-
CP057049.1	Escherichia_coli	229	-
CP057048.1	Escherichia_coli	226	-
CP057047.1	Escherichia_coli	124	-
CP057046.1	Escherichia_coli	8	-
NZ_CP028597.1	Escherichia_coli	16	-
NZ_CP041301.1	Escherichia_coli	0	+
MT230379.1	Escherichia_coli	2284	-
NZ_CP053246.1	Escherichia_coli	13	-
NZ_CP053250.1	Escherichia_coli	141	-
NZ_CP053249.1	Escherichia_coli	18	-
NZ_CP053248.1	Escherichia_coli	13	+
[truncated: 9,275 more rows]
